# Supplementary material for: Surface-ligand-induced crystallographic disorder–order transition in oriented attachment for the tuneable assembly of mesocrystals
Source: Nat Commun. 2022 Mar 3;13:1144. doi: 10.1038/s41467-022-28830-7 (PMC8894404; doi:10.1038/s41467-022-28830-7)
Supplement: Supplementary file 2 — Source Data [file 41467_2022_28830_MOESM2_ESM.xlsx]

## Sheet: Fig. 2
Fig. 2.a Radial distribution profile from SAED												Fig. 2.b size distribution									Fig. 2.c	Kinetic approximation
Long name	d spacing	intensity	d spacing	intensity	d spacing	intensity	d spacing	intensity	d spacing	intensity		Long name	diameter	relative frequency	diameter	relative frequency	diameter	relative frequency			Long name	Time	Size	SD	Size
Units	nm	arb. units	nm	arb. units	nm	arb. units	nm	arb. units	nm	arb. units		Units	nm		nm		nm				Units	min	nm	nm	nm
Legend	0.5 h	0.5 h	1 h	1 h	1.5 h	1.5 h	2.5 h	2.5 h	3.5 h	3.5 h		Legend	1.5 h	1.5 h	2.5 h	2.5 h	3.5 h	3.5 h			Legend	Diameter	Diameter	Diameter	Crystallite size
	--	187.482	--	4.98535	--	468.125	--	0.99707	--	0.99707			25	0.00976	85	0.0102	115	0.0099				0	0	0
	42.2127	369.82	52.8639	2.60976	42.2127	438.051	52.8599	3.20775	51.4042	1.7017			35	0.01951	95	0.06122	125	0.05941				30	0	0	0
	21.1063	389.729	26.432	6.2706	21.1063	341.385	26.428	3.14617	25.7021	2.05133			45	0.04878	105	0.09184	135	0.12871				90	96.8	36.8	10.6
	14.0709	375.932	17.6213	7.72462	14.0709	385.239	17.6173	3.74765	17.1348	2.36925			55	0.07317	115	0.12245	145	0.21782				150	130.6	20.4	15.9
	10.5532	447.695	13.216	6.23195	10.5532	287.744	13.212	4.65868	12.8511	2.19127			65	0.11707	125	0.20408	155	0.33663				210	153.2	11.4	17.5
	8.44254	451.121	10.5728	5.33749	8.44254	345.414	10.5688	3.94021	10.2808	3.56148			75	0.07805	135	0.17347	165	0.19802				270	144.2	8.45	19.8
	7.03545	391.228	8.81065	4.48358	7.03545	338.586	8.80665	3.1416	8.5674	2.70802			85	0.09756	145	0.14286	175	0.0396				330	145.9	7.2	19.2
	6.03038	426.618	7.55201	4.33231	6.03038	325.881	7.54801	3.30357	7.34345	2.54294			95	0.10732	155	0.11224	185	0.0099				390	140.7	7.05	16.9
	5.27659	458.361	6.60799	4.4491	5.27659	334.752	6.60399	3.68928	6.42554	3.24922			105	0.16585	165	0.03061						480	147.7	14.1	20.5
	4.6903	380.492	5.87378	5.18231	4.6903	391.563	5.86978	4.20491	5.7116	3.07895			115	0.1561	175	0.04082
	4.22127	457.364	5.28639	4.9542	4.22127	391.462	5.28239	4.30899	5.14042	2.50267			125	0.09268	185	0.0102
	3.83752	426.41	4.80582	4.89497	3.83752	344.406	4.80182	4.46044	4.67312	2.89104			135	0.03415
	3.51772	419.801	4.40533	4.55006	3.51772	351.19	4.40133	4.32339	4.28368	2.62147
	3.24713	415.286	4.06646	5.07188	3.24713	357.706	4.06246	4.76773	3.95418	2.82549
	3.01519	429.279	3.77599	5.82327	3.01519	380.404	3.77199	3.92467	3.67174	2.65108
	2.81418	435.262	3.52427	5.10773	2.81418	340.661	3.52027	3.96528	3.42695	2.67715
	2.63829	423.498	3.304	5.44559	2.63829	344.823	3.3	4.66705	3.21277	2.58354
	2.4831	450.721	3.10965	5.96595	2.4831	327.399	3.10565	4.16966	3.02379	2.97935
	2.34515	402.796	2.93689	5.35894	2.34515	338.526	2.93289	4.06119	2.85579	2.47247
	2.22172	473.836	2.78231	4.30477	2.22172	328.932	2.77831	3.77023	2.70549	3.11425
	2.11063	635.987	2.6432	4.34553	2.11063	340.268	2.6392	3.82766	2.57021	2.95144
	2.01013	936.41	2.51733	5.54852	2.01013	391.829	2.51333	3.74752	2.44782	2.77821
	1.91876	1709.37	2.40291	5.66896	1.91876	581.133	2.39891	4.33591	2.33656	3.03537
	1.83533	3754.93	2.29843	5.50571	1.83533	1051.26	2.29443	3.95603	2.23497	2.65219
	1.75886	8582.72	2.20267	5.99521	1.75886	2251.22	2.19867	4.04766	2.14185	2.53556
	1.68851	15099.2	2.11456	5.31398	1.68851	5138.44	2.11056	4.0378	2.05617	2.84072
	1.62356	19490.5	2.03323	5.32872	1.62356	10883	2.02923	4.26	1.97709	2.97596
	1.56343	22071.2	1.95792	5.69061	1.56343	16775.9	1.95392	3.81075	1.90386	2.69649
	1.5076	23663.4	1.888	5.91333	1.5076	20703	1.884	3.88851	1.83587	2.79301
	1.45561	24441.8	1.8229	6.55849	1.45561	23056.6	1.8189	4.29077	1.77256	2.70782
	1.40709	24895.1	1.76213	6.34045	1.40709	24583.2	1.75813	4.18268	1.71348	2.51483
	1.3617	25047.5	1.70529	6.48809	1.3617	25300.6	1.70129	4.14384	1.6582	2.60791
	1.31915	25012	1.652	6.98479	1.31915	25628.6	1.648	4.45886	1.60638	2.68586
	1.27917	24891.2	1.60194	6.41562	1.27917	25565.1	1.59794	4.48769	1.55771	2.715
	1.24155	24794.8	1.55482	6.57585	1.24155	25525.6	1.55082	5.09422	1.51189	2.89877
	1.20608	24890.7	1.5104	6.00176	1.20608	25326.6	1.5064	4.7994	1.46869	2.83849
	1.17257	25877.2	1.46844	6.13643	1.17257	24829.4	1.46444	4.36454	1.4279	2.92758
	1.14088	27304.5	1.42876	7.20466	1.14088	24427.9	1.42476	4.44322	1.38931	3.22984
	1.11086	28198.5	1.39116	7.01261	1.11086	24081.1	1.38716	5.04638	1.35275	4.04089
	1.08238	28539	1.35549	7.41479	1.08238	23614.9	1.35149	4.69979	1.31806	5.15054
	1.05532	28521.2	1.3216	6.98231	1.05532	23045	1.3176	4.67231	1.28511	7.83354
	1.02958	28384.3	1.28937	6.92723	1.02958	22582.5	1.28537	5.07176	1.25376	11.8494
	1.00506	28129.3	1.25867	7.32182	1.00506	22191.5	1.25467	5.49278	1.22391	15.4515
	0.98169	27840.5	1.2294	7.14148	0.98169	21753.5	1.2254	5.3159	1.19545	19.1424
	0.95938	27504.6	1.20145	7.44474	0.95938	21224.2	1.19745	5.30112	1.16828	21.3504
	0.93806	27123.8	1.17476	7.77412	0.93806	20635.7	1.17076	4.7123	1.14232	23.5291
	0.91767	26721.8	1.14922	8.22451	0.91767	20112.2	1.14522	5.2335	1.11749	24.977
	0.89814	26218	1.12477	8.48448	0.89814	19623.4	1.12077	5.27804	1.09371	25.5395
	0.87943	25693.4	1.10133	8.67679	0.87943	19108.9	1.09733	5.51563	1.07092	25.3432
	0.86148	25269.3	1.07886	9.00182	0.86148	18581.3	1.07486	5.93582	1.04907	25.0176
	0.84425	24783.5	1.05728	9.24416	0.84425	18058.2	1.05328	5.91142	1.02808	25.752
	0.8277	24305.7	1.03655	10.1124	0.8277	17636.4	1.03255	6.02667	1.00793	26.7575
	0.81178	23931.1	1.01662	10.0338	0.81178	17452.9	1.01262	6.09012	0.98854	27.3729
	0.79647	23497.3	0.99744	10.7813	0.79647	17328	0.99344	6.29571	0.9699	26.8301
	0.78172	22984.5	0.97896	11.7929	0.78172	17214.6	0.97496	6.9165	0.95193	26.2106
	0.7675	22533.6	0.96116	12.3179	0.7675	17077.4	0.95716	7.06502	0.93462	26.121
	0.7538	22113.6	0.944	13.1094	0.7538	16881.9	0.94	7.08363	0.91793	26.7241
	0.74057	21665.5	0.92744	13.5601	0.74057	16732.2	0.92344	7.79725	0.90183	26.6276
	0.7278	21262.1	0.91145	14.2261	0.7278	16652.2	0.90745	8.02239	0.88628	26.2247
	0.71547	20899.8	0.896	16.0188	0.71547	16457.1	0.892	8.21796	0.87126	25.6931
	0.70354	20532.7	0.88107	16.8111	0.70354	16199.5	0.87707	8.85558	0.85674	25.5006
	0.69201	20145.1	0.86663	19.438	0.69201	15829.5	0.86263	9.48614	0.84269	24.8012
	0.68085	19722.6	0.85265	23.5588	0.68085	15468.4	0.84865	10.0829	0.8291	24.7318
	0.67004	19253.4	0.83911	33.2733	0.67004	15149.8	0.83511	10.6201	0.81594	25.2346
	0.65957	18855.1	0.826	50.9159	0.65957	14914.7	0.822	11.6516	0.80319	24.3167
	0.64943	18441.7	0.81329	85.7509	0.64943	14585	0.80929	12.6167	0.79084	24.342
	0.63959	18067.5	0.80097	149.622	0.63959	14259.5	0.79697	14.0479	0.77886	23.7412
	0.63004	17700.4	0.78902	252.5	0.63004	14013.1	0.78502	17.6095	0.76723	23.0764
	0.62077	17450.9	0.77741	420.187	0.62077	13749	0.77341	24.0784	0.75594	22.816
	0.61178	17237.5	0.76614	740.858	0.61178	13490.6	0.76214	37.3169	0.74499	22.9544
	0.60304	17073.1	0.7552	1436.58	0.60304	13283.3	0.7512	65.012	0.73435	22.2075
	0.59454	16975.7	0.74456	2411.59	0.59454	13095.9	0.74056	111.723	0.72401	22.0267
	0.58629	16897.8	0.73422	3203.07	0.58629	12944.9	0.73022	190.728	0.71395	22.2178
	0.57826	16814.5	0.72417	3819.92	0.57826	12704.2	0.72017	317.518	0.70417	21.8721
	0.57044	16719.3	0.71438	4335.76	0.57044	12492.9	0.71038	564.737	0.69465	21.4248
	0.56284	16463	0.70486	4774.89	0.56284	12313.7	0.70086	1115.66	0.68539	21.5578
	0.55543	16184	0.69558	5158.09	0.55543	12094.7	0.69158	1806.24	0.67637	22.1554
	0.54822	15952.6	0.68654	5469.72	0.54822	11927.9	0.68254	2370.25	0.66759	22.2295
	0.54119	15676.9	0.67775	5714.88	0.54119	11753	0.67375	2815.25	0.65903	24.0811
	0.53434	15434.7	0.66916	5920.28	0.53434	11588.7	0.66516	3201.7	0.65069	26.1197
	0.52766	15133.8	0.6608	6121.96	0.52766	11442.6	0.6568	3556.34	0.64255	28.1984
	0.52114	14871.9	0.65264	6291.62	0.52114	11313.2	0.64864	3950.05	0.63462	28.4533
	0.51479	14612.9	0.64468	6430.41	0.51479	11125.1	0.64068	4388.32	0.62688	29.261
	0.50859	14341.6	0.63691	6572.68	0.50859	10986.8	0.63291	4778.34	0.61933	30.8923
	0.50253	14073.2	0.62933	6720.2	0.50253	10831	0.62533	5098.9	0.61196	31.5383
	0.49662	13869.9	0.62193	6938.86	0.49662	10621.2	0.61793	5368.31	0.60476	31.9031
	0.49085	13647	0.6147	7244.79	0.49085	10475.4	0.6107	5585.23	0.59773	31.755
	0.4852	13438.5	0.60763	7609.54	0.4852	10339.5	0.60363	5754.98	0.59085	31.6818
	0.47969	13231.8	0.60073	7918.95	0.47969	10174.5	0.59673	5900.72	0.58414	31.3601
	0.4743	12979.9	0.59398	8142.18	0.4743	10015.3	0.58998	6034.86	0.57758	31.0732
	0.46903	12831.4	0.58738	8332.85	0.46903	9844.42	0.58338	6155.94	0.57116	31.0095
	0.46388	12622.9	0.58092	8493.6	0.46388	9685.39	0.57692	6234.06	0.56488	30.719
	0.45883	12419.2	0.57461	8622.59	0.45883	9532.64	0.57061	6288.34	0.55874	30.574
	0.4539	12260.2	0.56843	8749.82	0.4539	9403.24	0.56443	6343.79	0.55273	29.9638
	0.44907	12116.8	0.56238	8844.76	0.44907	9221.01	0.55838	6405.96	0.54685	30.3273
	0.44434	11971.5	0.55646	8899.59	0.44434	9059.11	0.55246	6444.34	0.5411	29.4809
	0.43972	11842	0.55067	8932.16	0.43972	8933.52	0.54667	6467.55	0.53546	28.5597
	0.43518	11716.6	0.54499	8950.56	0.43518	8815.8	0.54099	6506.25	0.52994	28.8937
	0.43074	11535.9	0.53943	8951.32	0.43074	8640.87	0.53543	6506.21	0.52453	28.7743
	0.42639	11375.1	0.53398	8942.33	0.42639	8478	0.52998	6516.68	0.51924	28.8135
	0.42213	11235.3	0.52864	8919.16	0.42213	8299.68	0.52464	6519.64	0.51404	29.1817
	0.41795	11134	0.52341	8897.53	0.41795	8152.48	0.51941	6529.19	0.50895	27.877
	0.41385	11024.9	0.51827	8860.33	0.41385	8038.35	0.51427	6527.93	0.50396	27.4687
	0.40983	10908.8	0.51324	8828.82	0.40983	7889.31	0.50924	6513.25	0.49907	27.1926
	0.40589	10750.7	0.50831	8806.2	0.40589	7765.61	0.50431	6487.71	0.49427	27.2457
	0.40203	10656.4	0.50347	8775.31	0.40203	7648.7	0.49947	6452.15	0.48957	26.9911
	0.39823	10516.8	0.49872	8734.29	0.39823	7526.81	0.49472	6408.42	0.48495	27.2428
	0.39451	10393.9	0.49406	8702.52	0.39451	7387.15	0.49006	6351.06	0.48041	27.2468
	0.39086	10341.2	0.48948	8656.4	0.39086	7272.33	0.48548	6289.98	0.47597	26.6686
	0.38727	10259.9	0.48499	8598.05	0.38727	7141.29	0.48099	6218.35	0.4716	25.6356
	0.38375	10160.2	0.48058	8530.84	0.38375	7011.89	0.47658	6132.44	0.46731	24.9933
	0.38029	10098.5	0.47625	8464	0.38029	6887.72	0.47225	6056.75	0.4631	25.0227
	0.3769	10031.7	0.472	8384.21	0.3769	6789.42	0.468	5980.89	0.45897	24.9765
	0.37356	9965.86	0.46782	8315.78	0.37356	6704.97	0.46382	5909.38	0.4549	25.1261
	0.37029	9890.89	0.46372	8253.28	0.37029	6581.08	0.45972	5833.99	0.45092	24.9676
	0.36707	9781.22	0.45969	8185.6	0.36707	6466.98	0.45569	5765.49	0.44699	24.5252
	0.3639	9706.96	0.45572	8114.67	0.3639	6349.01	0.45172	5701.65	0.44314	24.2106
	0.36079	9656.94	0.45183	8047.93	0.36079	6256.9	0.44783	5638.4	0.43935	24.6428
	0.35773	9566.98	0.448	7974.06	0.35773	6158.55	0.444	5568.57	0.43563	23.9438
	0.35473	9515.1	0.44424	7895.29	0.35473	6071.68	0.44024	5499.37	0.43197	23.5303
	0.35177	9479.64	0.44053	7838.72	0.35177	5995.81	0.43653	5430.77	0.42837	23.375
	0.34887	9423.92	0.43689	7779.08	0.34887	5883.25	0.43289	5374.11	0.42483	23.1161
	0.34601	9366.45	0.43331	7718.81	0.34601	5804.54	0.42931	5312.34	0.42135	22.5095
	0.34319	9311.65	0.42979	7662.08	0.34319	5765.95	0.42579	5255.59	0.41792	22.5507
	0.34042	9275.58	0.42632	7604.25	0.34042	5688.88	0.42232	5189	0.41455	22.4741
	0.3377	9238.32	0.42291	7547.16	0.3377	5610.47	0.41891	5130.17	0.41123	21.7514
	0.33502	9188.27	0.41956	7503.85	0.33502	5546.56	0.41556	5074.85	0.40797	21.9046
	0.33238	9174.81	0.41625	7445.88	0.33238	5470.46	0.41225	5020.52	0.40476	22.5662
	0.32979	9115.13	0.413	7403.75	0.32979	5393.55	0.409	4962.45	0.4016	22.5384
	0.32723	9083.39	0.4098	7364.51	0.32723	5333.05	0.4058	4905.05	0.39848	21.9721
	0.32471	9071.98	0.40665	7324.04	0.32471	5297.97	0.40265	4855.72	0.39542	21.9838
	0.32223	9034.88	0.40354	7267.11	0.32223	5257.77	0.39954	4792.48	0.3924	21.589
	0.31979	9023.33	0.40049	7225.21	0.31979	5259.28	0.39649	4738	0.38943	21.7886
	0.31739	8985.82	0.39747	7193.52	0.31739	5235.62	0.39347	4695.08	0.3865	21.4961
	0.31502	8971.31	0.39451	7150.12	0.31502	5188.43	0.39051	4649.85	0.38361	21.6464
	0.31269	8979.63	0.39159	7115.59	0.31269	5185.61	0.38759	4598.86	0.38077	21.1734
	0.31039	8971.08	0.38871	7076.11	0.31039	5206.26	0.38471	4545.44	0.37797	20.7559
	0.30812	8936.54	0.38587	7041.5	0.30812	5228.35	0.38187	4493.09	0.37521	20.7789
	0.30589	8914.6	0.38307	7006.69	0.30589	5212.43	0.37907	4447.19	0.3725	20.517
	0.30369	8913.89	0.38032	6977.41	0.30369	5170.64	0.37632	4404.89	0.36981	20.0745
	0.30152	8944.42	0.3776	6951.37	0.30152	5136.18	0.3736	4360.8	0.36717	19.872
	0.29938	8926.31	0.37492	6925.33	0.29938	5127.81	0.37092	4320.77	0.36457	20.4458
	0.29727	8926.48	0.37228	6894.24	0.29727	5100.6	0.36828	4273.52	0.362	20.5577
	0.29519	8956.76	0.36968	6864.58	0.29519	5035.53	0.36568	4239.79	0.35947	19.8538
	0.29314	9008.81	0.36711	6833.82	0.29314	4981.4	0.36311	4203.02	0.35697	19.5527
	0.29112	9012.5	0.36458	6811.47	0.29112	4895.84	0.36058	4166.06	0.35451	19.226
	0.28913	9001.42	0.36208	6797.59	0.28913	4828.59	0.35808	4128.29	0.35208	19.5903
	0.28716	9022.5	0.35962	6789.35	0.28716	4762.56	0.35562	4084.5	0.34969	19.6073
	0.28522	9035.05	0.35719	6766.36	0.28522	4713.33	0.35319	4045.11	0.34733	19.3789
	0.28331	9094.78	0.35479	6755.46	0.28331	4677.61	0.35079	4012.38	0.345	19.258
	0.28142	9099.64	0.35243	6741.67	0.28142	4636.06	0.34843	3975.74	0.34269	19.1671
	0.27955	9093.02	0.35009	6732.3	0.27955	4626.65	0.34609	3939.22	0.34043	19.4313
	0.27771	9114.64	0.34779	6711.36	0.27771	4648.68	0.34379	3911.89	0.33819	18.8833
	0.2759	9158.65	0.34552	6702.91	0.2759	4676.97	0.34152	3881.69	0.33598	18.7699
	0.27411	9178.87	0.34327	6702.29	0.27411	4704.9	0.33927	3855.61	0.33379	18.8373
	0.27234	9185.48	0.34106	6699	0.27234	4761.75	0.33706	3825.25	0.33164	19.1499
	0.27059	9189.08	0.33887	6694.34	0.27059	4893.18	0.33487	3792.41	0.32951	19.0223
	0.26887	9164.62	0.33671	6679.48	0.26887	5007.04	0.33271	3764.75	0.32742	18.7635
	0.26717	9156.12	0.33458	6668.77	0.26717	5182.95	0.33058	3739.94	0.32534	18.8441
	0.26549	9102.16	0.33248	6667.63	0.26549	5372.2	0.32848	3716.96	0.3233	18.6227
	0.26383	9072.71	0.3304	6672.78	0.26383	5595.06	0.3264	3688.31	0.32128	18.6271
	0.26219	9028.59	0.32835	6676.5	0.26219	5884.25	0.32435	3663.08	0.31928	18.8833
	0.26057	8973.45	0.32632	6671.48	0.26057	6232.09	0.32232	3646.41	0.31731	19.5213
	0.25897	8881.82	0.32432	6675.39	0.25897	6600.15	0.32032	3628.93	0.31536	19.6304
	0.25739	8763.19	0.32234	6674.36	0.25739	6964.71	0.31834	3613.3	0.31344	19.401
	0.25583	8637.84	0.32039	6675.93	0.25583	7212.02	0.31639	3603.71	0.31154	19.4467
	0.25429	8508.9	0.31846	6679.8	0.25429	7200.44	0.31446	3583.21	0.30966	19.5616
	0.25277	8382.01	0.31655	6682.88	0.25277	6854.48	0.31255	3571.74	0.30781	20.2805
	0.25127	8252.25	0.31467	6694.84	0.25127	6386.52	0.31067	3570.74	0.30598	20.8491
	0.24978	8112.17	0.3128	6708.27	0.24978	5844.3	0.3088	3563.86	0.30417	21.2911
	0.24831	7949.88	0.31096	6716.36	0.24831	5422.91	0.30696	3560.85	0.30238	21.9123
	0.24686	7790.93	0.30915	6738.81	0.24686	5041.1	0.30515	3572.44	0.30061	21.5547
	0.24542	7620.53	0.30735	6760.01	0.24542	4699.67	0.30335	3579.83	0.29886	21.5908
	0.244	7497.34	0.30557	6767.68	0.244	4415.19	0.30157	3586.54	0.29713	21.9539
	0.2426	7363.84	0.30382	6783.73	0.2426	4209.81	0.29982	3593.88	0.29543	22.2521
	0.24122	7237.32	0.30208	6808.17	0.24122	4051.52	0.29808	3587.84	0.29374	22.2154
	0.23984	7119.67	0.30036	6835.55	0.23984	3905.92	0.29636	3554.1	0.29207	22.3645
	0.23849	6988.78	0.29867	6859.77	0.23849	3766.76	0.29467	3519.74	0.29042	21.8444
	0.23715	6872.36	0.29699	6876.05	0.23715	3668.68	0.29299	3491.18	0.28879	21.2763
	0.23583	6765.41	0.29533	6899.51	0.23583	3574.84	0.29133	3468.1	0.28718	21.0714
	0.23451	6651.96	0.29369	6921.19	0.23451	3506.14	0.28969	3454.36	0.28558	21.0209
	0.23322	6569.49	0.29207	6935.21	0.23322	3450.57	0.28807	3440.68	0.284	20.9869
	0.23194	6490.23	0.29046	6939.69	0.23194	3429.59	0.28646	3426.32	0.28244	20.9468
	0.23067	6390.42	0.28887	6941.26	0.23067	3410.36	0.28487	3417.95	0.2809	20.4797
	0.22942	6303.58	0.2873	6948.21	0.22942	3390.12	0.2833	3416.24	0.27937	20.795
	0.22818	6191.41	0.28575	6948.94	0.22818	3358.18	0.28175	3417.89	0.27786	21.0524
	0.22695	6114.87	0.28422	6945.37	0.22695	3341.81	0.28022	3422.25	0.27637	21.6673
	0.22574	6029.93	0.2827	6942.07	0.22574	3336.76	0.2787	3424.16	0.27489	21.9423
	0.22454	5968.1	0.28119	6937.34	0.22454	3335.39	0.27719	3421.37	0.27343	22.4063
	0.22335	5911.05	0.2797	6918.63	0.22335	3329.34	0.2757	3429.76	0.27198	23.0628
	0.22217	5834.55	0.27823	6897.23	0.22217	3343.53	0.27423	3441.46	0.27055	23.2803
	0.22101	5750.67	0.27678	6870.84	0.22101	3357.03	0.27278	3449.94	0.26913	24.0445
	0.21986	5694.2	0.27533	6846.86	0.21986	3379.85	0.27133	3465.55	0.26773	24.7377
	0.21872	5643.17	0.27391	6806.24	0.21872	3391.45	0.26991	3488.83	0.26634	25.7987
	0.21759	5577.74	0.2725	6763.42	0.21759	3390.7	0.2685	3518.55	0.26497	27.1747
	0.21648	5516.37	0.2711	6713.95	0.21648	3391.32	0.2671	3556.19	0.26361	28.3021
	0.21537	5469.38	0.26971	6654.88	0.21537	3404.15	0.26571	3608.04	0.26227	30.161
	0.21428	5400.76	0.26835	6599.29	0.21428	3406.9	0.26435	3669.42	0.26094	32.3969
	0.2132	5343.04	0.26699	6533.78	0.2132	3403.93	0.26299	3756.01	0.25962	35.9653
	0.21212	5295.09	0.26565	6461.49	0.21212	3400.79	0.26165	3877.4	0.25831	40.39
	0.21106	5241.49	0.26432	6386.8	0.21106	3372.03	0.26032	4025.76	0.25702	46.2847
	0.21001	5195.88	0.263	6301.28	0.21001	3314.87	0.259	4216.86	0.25574	52.5256
	0.20897	5141.71	0.2617	6216	0.20897	3266.47	0.2577	4400.82	0.25448	57.8909
	0.20794	5089.89	0.26041	6126.9	0.20794	3234.47	0.25641	4501.23	0.25322	61.3403
	0.20692	5039.52	0.25914	6037.74	0.20692	3179.8	0.25514	4449.16	0.25198	60.453
	0.20592	4984.1	0.25787	5952.2	0.20592	3102.19	0.25387	4250.76	0.25075	55.6145
	0.20492	4956.35	0.25662	5865.12	0.20492	3052.8	0.25262	3975.98	0.24954	50.6367
	0.20393	4906.6	0.25538	5782.38	0.20393	2998.63	0.25138	3712.27	0.24833	45.7502
	0.20295	4846.61	0.25415	5696.18	0.20295	2939.64	0.25015	3516.27	0.24714	40.7677
	0.20197	4807.64	0.25294	5601.8	0.20197	2886.78	0.24894	3366.01	0.24595	36.8998
	0.20101	4768.18	0.25173	5521.86	0.20101	2837.32	0.24773	3245.97	0.24478	32.9878
	0.20006	4733.84	0.25054	5442.46	0.20006	2788.69	0.24654	3153.09	0.24362	29.6199
	0.19912	4684.07	0.24936	5364.49	0.19912	2735.83	0.24536	3081.86	0.24247	27.3459
	0.19818	4647.08	0.24819	5283.6	0.19818	2712.39	0.24419	3019.16	0.24133	24.8021
	0.19726	4616.27	0.24703	5213.15	0.19726	2668.71	0.24303	2966.07	0.24021	22.6976
	0.19634	4571.88	0.24588	5151.45	0.19634	2642.1	0.24188	2923.81	0.23909	21.5583
	0.19543	4535.79	0.24474	5094.47	0.19543	2609.62	0.24074	2884.68	0.23798	20.3629
	0.19453	4513.26	0.24361	5027.95	0.19453	2572.48	0.23961	2848.4	0.23689	19.6131
	0.19364	4482.79	0.2425	4960.6	0.19364	2525.73	0.2385	2809.79	0.2358	18.9639
	0.19275	4438.15	0.24139	4901.73	0.19275	2485.83	0.23739	2783.09	0.23472	18.3235
	0.19188	4398.13	0.24029	4850.26	0.19188	2442.68	0.23629	2755.54	0.23366	17.7596
	0.19101	4379.34	0.2392	4804.7	0.19101	2434.46	0.2352	2726.75	0.2326	16.8845
	0.19015	4365.23	0.23813	4752.54	0.19015	2395.36	0.23413	2702.79	0.23155	16.1009
	0.18929	4317.36	0.23706	4700.4	0.18929	2369.33	0.23306	2680.06	0.23051	15.7804
	0.18845	4290.76	0.236	4662.95	0.18845	2336.79	0.232	2658.7	0.22948	15.4017
	0.18761	4259.21	0.23495	4624	0.18761	2312.47	0.23095	2635.58	0.22846	14.7795
	0.18678	4238.03	0.23391	4582.19	0.18678	2293.34	0.22991	2622.22	0.22745	14.3758
	0.18596	4214.28	0.23288	4551.74	0.18596	2276.51	0.22888	2606.89	0.22645	14.1192
	0.18514	4192.22	0.23186	4513.72	0.18514	2239.57	0.22786	2585.3	0.22546	14.2016
	0.18433	4175.81	0.23085	4475.63	0.18433	2205.81	0.22685	2567.53	0.22447	14.0151
	0.18353	4161.23	0.22984	4438.81	0.18353	2187.44	0.22584	2556.1	0.2235	14.1158
	0.18274	4147.8	0.22885	4398.01	0.18274	2168.92	0.22485	2537.99	0.22253	13.8122
	0.18195	4123.59	0.22786	4361.87	0.18195	2161.12	0.22386	2522.23	0.22157	13.2383
	0.18117	4105.11	0.22688	4329.49	0.18117	2146.57	0.22288	2511.34	0.22062	13.1546
	0.1804	4093.96	0.22591	4298.08	0.1804	2131.53	0.22191	2498.4	0.21968	12.6965
	0.17963	4092.62	0.22495	4267.81	0.17963	2120.02	0.22095	2488.95	0.21874	12.64
	0.17887	4079.28	0.224	4236.17	0.17887	2112.9	0.22	2484.81	0.21781	12.7148
	0.17811	4062.2	0.22305	4205.14	0.17811	2114.59	0.21905	2475.67	0.2169	12.6068
	0.17736	4050.91	0.22212	4172.96	0.17736	2100.2	0.21812	2473.01	0.21598	12.7808
	0.17662	4038.56	0.22119	4135.87	0.17662	2083.99	0.21719	2471.65	0.21508	12.7184
	0.17589	4024.26	0.22027	4108.88	0.17589	2092.83	0.21627	2476.66	0.21418	12.4844
	0.17516	4040.58	0.21935	4077.52	0.17516	2083.89	0.21535	2489.21	0.2133	12.4668
	0.17443	4027.43	0.21845	4046.56	0.17443	2092.25	0.21445	2505.79	0.21241	12.6691
	0.17371	4007.1	0.21755	4016.5	0.17371	2085.09	0.21355	2522.75	0.21154	12.5381
	0.173	4021.05	0.21666	3987.76	0.173	2078.76	0.21266	2531.24	0.21067	12.4986
	0.1723	4019.28	0.21577	3955.58	0.1723	2096.42	0.21177	2539.06	0.20981	12.3285
	0.1716	4030.65	0.21489	3928.2	0.1716	2083.66	0.21089	2534.84	0.20896	12.5474
	0.1709	4014.35	0.21402	3905.4	0.1709	2078.17	0.21002	2501.3	0.20811	12.4491
	0.17021	4000.7	0.21316	3879.7	0.17021	2059.18	0.20916	2431.7	0.20728	12.0525
	0.16953	3996.88	0.21231	3850.09	0.16953	2062.98	0.20831	2351.7	0.20644	11.955
	0.16885	3994.12	0.21146	3824.77	0.16885	2063.23	0.20746	2285.82	0.20562	11.757
	0.16818	3988.86	0.21061	3801.31	0.16818	2057.34	0.20661	2229.56	0.2048	11.9886
	0.16751	3986.24	0.20978	3775.6	0.16751	2067.36	0.20578	2187.24	0.20399	11.7871
	0.16685	3995.64	0.20895	3753.86	0.16685	2079	0.20495	2150.46	0.20318	11.2959
	0.16619	3988.08	0.20813	3727.15	0.16619	2080.31	0.20413	2118.22	0.20238	10.9139
	0.16554	4005.78	0.20731	3701.17	0.16554	2084.64	0.20331	2085.58	0.20159	11.0165
	0.16489	4004.17	0.2065	3675.23	0.16489	2092.87	0.2025	2058.56	0.2008	11.0104
	0.16425	4000.71	0.2057	3648.25	0.16425	2101.45	0.2017	2033.39	0.20002	10.8878
	0.16362	4011.97	0.2049	3616.46	0.16362	2091.31	0.2009	2010.02	0.19924	10.8077
	0.16298	4010.21	0.20411	3584.71	0.16298	2083.68	0.20011	1989.38	0.19847	10.6765
	0.16236	3987.03	0.20332	3552.02	0.16236	2061.82	0.19932	1968.78	0.19771	10.4531
	0.16173	4003.39	0.20254	3520.43	0.16173	2055.14	0.19854	1947.79	0.19695	10.4083
	0.16112	4002.64	0.20177	3488.45	0.16112	2026.82	0.19777	1924.88	0.1962	10.5364
	0.1605	3994.23	0.201	3453.64	0.1605	1990.94	0.197	1903.6	0.19545	10.3976
	0.1599	3992.79	0.20024	3422.63	0.1599	1996.65	0.19624	1886.6	0.19471	10.3115
	0.15929	3982.42	0.19949	3391.15	0.15929	1973.47	0.19549	1867.54	0.19398	10.4066
	0.15869	4000.99	0.19874	3364.09	0.15869	1948.96	0.19474	1849.17	0.19325	10.5696
	0.1581	3994.45	0.19799	3341.24	0.1581	1935.54	0.19399	1828.31	0.19253	10.3691
	0.15751	3991.95	0.19725	3318.88	0.15751	1917.97	0.19325	1807.2	0.19181	10.667
	0.15692	3976.12	0.19652	3291.8	0.15692	1926.87	0.19252	1786.68	0.19109	10.6988
	0.15634	3967.47	0.19579	3268.35	0.15634	1933.96	0.19179	1770.88	0.19039	10.949
	0.15577	3962.94	0.19507	3246.16	0.15577	1941.42	0.19107	1750.89	0.18968	10.6613
	0.15519	3949.4	0.19435	3225.12	0.15519	1952.65	0.19035	1731.15	0.18899	10.4049
	0.15463	3927.05	0.19364	3205.06	0.15463	1976.54	0.18964	1711.95	0.18829	10.4145
	0.15406	3912.92	0.19293	3186.1	0.15406	2013.67	0.18893	1695.09	0.18761	10.2147
	0.1535	3902.6	0.19223	3167.1	0.1535	2057.15	0.18823	1678.73	0.18692	10.0766
	0.15294	3898.08	0.19154	3146.29	0.15294	2088.7	0.18754	1661.98	0.18625	9.99327
	0.15239	3876.25	0.19084	3127.16	0.15239	2141.7	0.18684	1648.18	0.18558	10.1533
	0.15184	3855.45	0.19016	3110.17	0.15184	2174.97	0.18616	1636.72	0.18491	10.1208
	0.1513	3847.3	0.18948	3093.79	0.1513	2216.11	0.18548	1620.73	0.18424	10.1101
	0.15076	3793.11	0.1888	3077.48	0.15076	2247.6	0.1848	1603.95	0.18359	10.2638
	0.15022	3768.23	0.18813	3057.48	0.15022	2256.08	0.18413	1591.21	0.18293	10.0108
	0.14969	3734.36	0.18746	3044.03	0.14969	2237.09	0.18346	1575.54	0.18228	10.1198
	0.14916	3716.57	0.1868	3029.56	0.14916	2226.8	0.1828	1560.57	0.18164	9.86571
	0.14864	3680.75	0.18614	3015.89	0.14864	2177.92	0.18214	1547.35	0.181	10.1605
	0.14811	3654.72	0.18549	2999.27	0.14811	2119.24	0.18149	1536.23	0.18037	10.1743
	0.1476	3614.17	0.18484	2985.29	0.1476	2047.71	0.18084	1526.83	0.17974	10.0103
	0.14708	3572.97	0.18419	2977.91	0.14708	1978.04	0.18019	1516.61	0.17911	10.1781
	0.14657	3540.35	0.18356	2968.54	0.14657	1912.66	0.17956	1507.13	0.17849	10.4454
	0.14606	3507.36	0.18292	2956.14	0.14606	1852.82	0.17892	1498.13	0.17787	10.6158
	0.14556	3492.72	0.18229	2943.24	0.14556	1790.68	0.17829	1490.49	0.17726	10.6354
	0.14506	3454.51	0.18166	2931.25	0.14506	1737.27	0.17766	1480.71	0.17665	10.9354
	0.14456	3407.88	0.18104	2921.82	0.14456	1706.47	0.17704	1472.9	0.17604	11.485
	0.14407	3377.18	0.18042	2914.91	0.14407	1659.69	0.17642	1468.09	0.17544	11.9654
	0.14358	3354.6	0.17981	2907.9	0.14358	1618.76	0.17581	1464.56	0.17484	13.1569
	0.14309	3335.75	0.1792	2902.49	0.14309	1584.72	0.1752	1463.2	0.17425	14.116
	0.14261	3290.71	0.17859	2893.24	0.14261	1547.54	0.17459	1463.11	0.17366	14.6358
	0.14213	3264.79	0.17799	2885.41	0.14213	1514.09	0.17399	1462.89	0.17308	14.972
	0.14165	3213.81	0.1774	2877.4	0.14165	1503.61	0.1734	1465.31	0.1725	14.8106
	0.14118	3173.34	0.1768	2870.18	0.14118	1501.55	0.1728	1471.68	0.17192	14.5975
	0.14071	3147.18	0.17621	2869.87	0.14071	1480.48	0.17221	1473.76	0.17135	14.67
	0.14024	3128.68	0.17563	2863.96	0.14024	1453.76	0.17163	1467.63	0.17078	14.6111
	0.13978	3095.12	0.17505	2854.41	0.13978	1447.13	0.17105	1459.62	0.17021	15.0172
	0.13932	3067.37	0.17447	2845.66	0.13932	1439.13	0.17047	1444.95	0.16965	15.3587
	0.13886	3030.71	0.17389	2836.74	0.13886	1414.08	0.16989	1432.6	0.16909	15.3979
	0.1384	3000.64	0.17332	2826.3	0.1384	1404.67	0.16932	1423.64	0.16854	15.0201
	0.13795	2970.12	0.17276	2821.09	0.13795	1393.23	0.16876	1414.96	0.16799	14.5914
	0.1375	2934.95	0.1722	2821.93	0.1375	1388.2	0.1682	1411.42	0.16744	14.1332
	0.13705	2906.11	0.17164	2817.13	0.13705	1404.1	0.16764	1404.14	0.1669	13.4723
	0.13661	2879.77	0.17108	2813.08	0.13661	1385.71	0.16708	1399.43	0.16636	13.2489
	0.13617	2836.23	0.17053	2811.42	0.13617	1380.36	0.16653	1402.37	0.16582	13.1333
	0.13573	2820.05	0.16998	2803.41	0.13573	1376.56	0.16598	1410.36	0.16529	12.8957
	0.1353	2778.45	0.16944	2795.13	0.1353	1380.49	0.16544	1419.55	0.16476	12.568
	0.13486	2754.03	0.16889	2790.07	0.13486	1392.12	0.16489	1429.91	0.16423	12.6406
	0.13444	2739.89	0.16836	2782.88	0.13444	1376.79	0.16436	1442.3	0.16371	13.0387
	0.13401	2729.18	0.16782	2778.28	0.13401	1388.45	0.16382	1458.49	0.16319	13.1576
	0.13358	2700.19	0.16729	2771.8	0.13358	1380.45	0.16329	1474.9	0.16267	13.5224
	0.13316	2660.53	0.16676	2762.62	0.13316	1395.49	0.16276	1488.82	0.16216	13.8731
	0.13274	2649.1	0.16624	2754.31	0.13274	1399.23	0.16224	1494.36	0.16165	14.1131
	0.13233	2647.08	0.16572	2748.72	0.13233	1394.52	0.16172	1486.67	0.16114	14.7255
	0.13191	2619.5	0.1652	2741.34	0.13191	1388.63	0.1612	1472.41	0.16064	15.2056
	0.1315	2598.47	0.16469	2733.37	0.1315	1392.15	0.16069	1448.29	0.16014	15.2545
	0.1311	2561.6	0.16417	2728.27	0.1311	1395.86	0.16017	1410.39	0.15964	14.8983
	0.13069	2551.88	0.16367	2719.33	0.13069	1403.95	0.15967	1375.85	0.15915	14.4443
	0.13029	2524.54	0.16316	2707.56	0.13029	1392.7	0.15916	1347.97	0.15866	14.9079
	0.12989	2494.11	0.16266	2702.66	0.12989	1394.28	0.15866	1325.7	0.15817	14.1263
	0.12949	2493.39	0.16216	2690.95	0.12949	1405.08	0.15816	1307.83	0.15768	12.7279
	0.12909	2462.93	0.16166	2679.72	0.12909	1411.53	0.15766	1292.38	0.1572	11.9553
	0.1287	2449.33	0.16117	2670.2	0.1287	1406.51	0.15717	1278.87	0.15672	11.5188
	0.12831	2440.96	0.16068	2657.32	0.12831	1408.26	0.15668	1265.35	0.15624	11.2991
	0.12792	2433.08	0.16019	2643.34	0.12792	1409.24	0.15619	1256.84	0.15577	10.772
	0.12753	2405.99	0.15971	2629.45	0.12753	1385.99	0.15571	1246.95	0.1553	10.4311
	0.12715	2386.08	0.15923	2616.37	0.12715	1390.35	0.15523	1241.14	0.15483	9.86397
	0.12676	2363.16	0.15875	2607.77	0.12676	1395.66	0.15475	1232.96	0.15437	9.56409
	0.12639	2352.62	0.15828	2595.21	0.12639	1386.75	0.15428	1226.94	0.15391	9.68603
	0.12601	2322.55	0.1578	2577.84	0.12601	1386.49	0.1538	1223.73	0.15345	9.71026
	0.12563	2320.16	0.15733	2561.37	0.12563	1389.72	0.15333	1219.98	0.15299	9.58277
	0.12526	2311.53	0.15687	2540.35	0.12526	1394.24	0.15287	1214.63	0.15254	9.66167
	0.12489	2284.82	0.1564	2522.56	0.12489	1396.68	0.1524	1211.82	0.15208	9.48628
	0.12452	2277.99	0.15594	2507.36	0.12452	1396.58	0.15194	1213.84	0.15164	9.42382
	0.12415	2257.15	0.15548	2490.18	0.12415	1385.73	0.15148	1214.34	0.15119	9.57739
	0.12379	2235.45	0.15503	2467.86	0.12379	1394.03	0.15103	1215.04	0.15075	9.882
	0.12343	2230.89	0.15457	2448.87	0.12343	1410.17	0.15057	1221.93	0.1503	10.2226
	0.12307	2211.1	0.15412	2430.5	0.12307	1409.05	0.15012	1228.24	0.14987	10.3812
	0.12271	2190.34	0.15367	2415.09	0.12271	1403.85	0.14967	1239.99	0.14943	10.7668
	0.12236	2181.03	0.15323	2394.6	0.12236	1401.08	0.14923	1255.73	0.149	11.0765
	0.122	2160.63	0.15279	2372.28	0.122	1409.59	0.14879	1262.72	0.14857	11.3383
	0.12165	2155.24	0.15235	2348.61	0.12165	1408.19	0.14835	1257.9	0.14814	11.1275
	0.1213	2155.47	0.15191	2328.34	0.1213	1405.79	0.14791	1242.27	0.14771	10.868
	0.12095	2148.76	0.15147	2306.21	0.12095	1413.82	0.14747	1218.28	0.14729	10.8968
	0.12061	2131.88	0.15104	2288.12	0.12061	1413.56	0.14704	1189.06	0.14687	10.8121
	0.12026	2112.53	0.15061	2268.51	0.12026	1410.97	0.14661	1163.68	0.14645	10.5099
	0.11992	2116.32	0.15018	2246.4	0.11992	1401.81	0.14618	1142.66	0.14604	10.1788
	0.11958	2095.8	0.14976	2225.21	0.11958	1395.02	0.14576	1118.89	0.14562	9.96157
	0.11924	2081.91	0.14933	2203.76	0.11924	1389.99	0.14533	1100.52	0.14521	9.5024
	0.11891	2076.52	0.14891	2184.63	0.11891	1387.19	0.14491	1085.52	0.1448	9.17058
	0.11857	2077.09	0.14849	2165.72	0.11857	1394.6	0.14449	1074.32	0.14439	8.89858
	0.11824	2064.34	0.14808	2143.65	0.11824	1396.55	0.14408	1064.9	0.14399	8.72033
	0.11791	2053.27	0.14766	2120.94	0.11791	1387.79	0.14366	1055.92	0.14359	8.58805
	0.11758	2039.24	0.14725	2097.78	0.11758	1387.28	0.14325	1049.23	0.14319	8.4005
	0.11726	2023.8	0.14684	2075.92	0.11726	1384.08	0.14284	1045.44	0.14279	8.45734
	0.11693	2022.63	0.14644	2058.59	0.11693	1388.44	0.14244	1036.35	0.14239	8.28861
	0.11661	2011.08	0.14603	2041.48	0.11661	1371.74	0.14203	1028.49	0.142	8.09308
	0.11629	2007.94	0.14563	2023.05	0.11629	1378.42	0.14163	1022.22	0.14161	7.93895
	0.11597	1995.35	0.14523	2002.73	0.11597	1380.44	0.14123	1013.51	0.14122	7.90065
	0.11565	1982.4	0.14483	1981.9	0.11565	1372.82	0.14083	1003.03	0.14083	7.91508
	0.11534	1979.28	0.14444	1961.69	0.11534	1377.4	0.14044	993.328	0.14045	7.81652
	0.11502	1974.88	0.14404	1946.56	0.11502	1363.33	0.14004	983.26	0.14007	7.66241
	0.11471	1962.2	0.14365	1929.61	0.11471	1368.21	0.13965	974.689	0.13969	7.5251
	0.1144	1956.95	0.14326	1914.67	0.1144	1367.81	0.13926	968.263	0.13931	7.53876
	0.11409	1958.44	0.14288	1898.16	0.11409	1366.46	0.13888	960.168	0.13893	7.5746
	0.11378	1948.81	0.14249	1882.47	0.11378	1373.25	0.13849	953.413	0.13856	7.39586
	0.11347	1940.7	0.14211	1865.14	0.11347	1376.85	0.13811	947.64	0.13818	7.16012
	0.11317	1931.9	0.14173	1850.34	0.11317	1374.59	0.13773	943.357	0.13781	7.06763
	0.11287	1923.46	0.14135	1838.28	0.11287	1388.41	0.13735	938.029	0.13744	7.22173
	0.11257	1920.22	0.14097	1824.35	0.11257	1382.51	0.13697	933.815	0.13708	7.18619
	0.11227	1916.78	0.1406	1809.23	0.11227	1367.51	0.1366	929.971	0.13671	6.83946
	0.11197	1915.07	0.14022	1793.82	0.11197	1361.9	0.13622	926.718	0.13635	6.73177
	0.11167	1913.14	0.13985	1779.54	0.11167	1368.21	0.13585	924.448	0.13599	6.94244
	0.11138	1888.29	0.13948	1766.61	0.11138	1376.83	0.13548	922.433	0.13563	6.93536
	0.11109	1882.91	0.13912	1752.16	0.11109	1386.56	0.13512	922.18	0.13527	7.08178
	0.11079	1874.78	0.13875	1742.96	0.11079	1388.01	0.13475	919.932	0.13492	7.06286
	0.1105	1870.12	0.13839	1730.42	0.1105	1371.25	0.13439	920.654	0.13457	6.90476
	0.11022	1876.68	0.13803	1717.31	0.11022	1360.58	0.13403	925.013	0.13421	6.87881
	0.10993	1863.38	0.13767	1703.73	0.10993	1341.91	0.13367	927.416	0.13387	6.8185
	0.10964	1834.35	0.13731	1693.83	0.10964	1338.65	0.13331	927.481	0.13352	6.93151
	0.10936	1836.31	0.13695	1682.76	0.10936	1331.88	0.13295	926.993	0.13317	6.97155
	0.10908	1823.69	0.1366	1671.24	0.10908	1301.32	0.1326	925.479	0.13283	7.00597
	0.1088	1824.63	0.13625	1661.86	0.1088	1282.48	0.13225	920.457	0.13249	7.02012
	0.10852	1828.51	0.1359	1650.01	0.10852	1258.93	0.1319	912.432	0.13214	7.0729
	0.10824	1816.62	0.13555	1637.87	0.10824	1222.79	0.13155	906.516	0.13181	7.27523
	0.10796	1824.49	0.1352	1628.6	0.10796	1190.09	0.1312	901.666	0.13147	7.52674
	0.10769	1803.88	0.13486	1619.7	0.10769	1166.51	0.13086	896.089	0.13113	7.79836
	0.10741	1792.79	0.13451	1610.78	0.10741	1139.54	0.13051	891.677	0.1308	7.89589
	0.10714	1769.92	0.13417	1601.75	0.10714	1134.03	0.13017	888.559	0.13047	7.9204
	0.10687	1763.93	0.13383	1592.45	0.10687	1122.26	0.12983	887.268	0.13014	7.95637
	0.1066	1757.53	0.13349	1585.07	0.1066	1101.06	0.12949	885.862	0.12981	7.89043
	0.10633	1750.5	0.13316	1578.4	0.10633	1081.06	0.12916	886.605	0.12948	7.73344
	0.10606	1748.65	0.13282	1568.09	0.10606	1063.01	0.12882	889.875	0.12916	7.82329
	0.1058	1736.16	0.13249	1558.01	0.1058	1049.6	0.12849	895.299	0.12883	7.52665
	0.10553	1733.29	0.13216	1553.36	0.10553	1031.95	0.12816	901.473	0.12851	7.31012
	0.10527	1731.1	0.13183	1547.81	0.10527	1017.27	0.12783	905.906	0.12819	7.17563
	0.10501	1716.96	0.1315	1541.01	0.10501	998.239	0.1275	904.614	0.12787	7.07127
	0.10475	1717.86	0.13118	1532.35	0.10475	991.93	0.12718	898.913	0.12755	7.06196
	0.10449	1713.14	0.13085	1523.52	0.10449	985.009	0.12685	894.873	0.12724	6.91797
	0.10423	1699.92	0.13053	1517.76	0.10423	967.077	0.12653	889.502	0.12692	6.9335
	0.10397	1687.64	0.13021	1511.92	0.10397	953.143	0.12621	879.856	0.12661	7.09392
	0.10372	1688.53	0.12989	1503.72	0.10372	942.266	0.12589	870.624	0.1263	7.2236
	0.10346	1679.91	0.12957	1496.13	0.10346	946.501	0.12557	861.254	0.12599	7.14724
	0.10321	1675.92	0.12925	1492.42	0.10321	935.514	0.12525	853.268	0.12568	6.81996
	0.10296	1666.55	0.12894	1485.79	0.10296	916.098	0.12494	845.931	0.12538	6.61349
	0.10271	1662.14	0.12862	1476.92	0.10271	908.408	0.12462	840.231	0.12507	6.50579
	0.10246	1653.88	0.12831	1475	0.10246	905.755	0.12431	836.68	0.12477	6.53424
	0.10221	1636.09	0.128	1471.61	0.10221	895.412	0.124	832.979	0.12447	6.4961
	0.10196	1623.72	0.12769	1464.94	0.10196	884.393	0.12369	829.301	0.12416	6.24461
	0.10172	1625.75	0.12738	1458.07	0.10172	880.193	0.12338	827.043	0.12387	6.11329
	0.10147	1627.61	0.12708	1452.06	0.10147	886.015	0.12308	825.572	0.12357	5.94209
	0.10123	1619.89	0.12677	1447.75	0.10123	879.458	0.12277	825.395	0.12327	5.89192
	0.10099	1610.01	0.12647	1443.25	0.10099	876.427	0.12247	824.05	0.12298	5.98023
	0.10075	1605.29	0.12617	1440.12	0.10075	876.172	0.12217	823.198	0.12268	5.94309
	0.10051	1583.23	0.12587	1436.59	0.10051	870.979	0.12187	823.715	0.12239	5.74021
	0.10027	1582.1	0.12557	1430.82	0.10027	864.085	0.12157	826.151	0.1221	5.60965
	0.10003	1576	0.12527	1424.4	0.10003	865.709	0.12127	825.313	0.12181	5.61387
	0.09979	1564.85	0.12497	1422.23	0.09979	870.964	0.12097	824.196	0.12152	5.49587
	0.09956	1555.12	0.12468	1419.38	0.09956	853.216	0.12068	823.864	0.12124	5.52509
	0.09932	1542.99	0.12439	1416.59	0.09932	863.406	0.12039	822.882	0.12095	5.59096
	0.09909	1535.09	0.12409	1411.33	0.09909	877.473	0.12009	820.912	0.12067	5.63727
	0.09886	1535.3	0.1238	1408.49	0.09886	890.006	0.1198	819.771	0.12038	5.44272
	0.09863	1526.36	0.12351	1407.2	0.09863	880.406	0.11951	821.687	0.1201	5.4825
	0.0984	1525.11	0.12323	1404.76	0.0984	876.616	0.11923	822.272	0.11982	5.45241
	0.09817	1511.51	0.12294	1398.37	0.09817	876.705	0.11894	821.537	0.11954	5.44543
	0.09794	1502.07	0.12265	1393.8	0.09794	881.239	0.11865	821.147	0.11927	5.67908
	0.09771	1483.69	0.12237	1389.96	0.09771	865.605	0.11837	820.773	0.11899	5.79622
	0.09749	1478.86	0.12209	1385.49	0.09749	860.559	0.11809	818.989	0.11872	5.79558
	0.09726	1472.32	0.12181	1383.11	0.09726	857.366	0.11781	817.827	0.11844	5.63986
	0.09704	1460.61	0.12153	1376.08	0.09704	846.314	0.11753	818.053	0.11817	5.61089
	0.09682	1465.83	0.12125	1373.65	0.09682	833.635	0.11725	817.779	0.1179	5.80058
	0.0966	1453.99	0.12097	1369.45	0.0966	830.735	0.11697	816.666	0.11763	6.04852
	0.09638	1445.2	0.12069	1364.12	0.09638	820.88	0.11669	815.004	0.11736	6.08701
	0.09616	1446.34	0.12042	1359.43	0.09616	808.076	0.11642	814.724	0.11709	6.19553
	0.09594	1432.03	0.12015	1355.32	0.09594	802.984	0.11615	815.117	0.11683	6.11373
	0.09572	1421.28	0.11987	1353.42	0.09572	806.642	0.11587	812.811	0.11656	6.07912
	0.0955	1413.34	0.1196	1350.85	0.0955	790.143	0.1156	808.74	0.1163	5.96857
	0.09529	1403.69	0.11933	1343.39	0.09529	792.388	0.11533	806.552	0.11604	5.94617
	0.09507	1403.34	0.11906	1336.42	0.09507	782.811	0.11506	804.765	0.11578	5.87422
	0.09486	1403.59	0.1188	1329.32	0.09486	781.539	0.1148	802.498	0.11552	5.90923
	0.09465	1391.21	0.11853	1326.16	0.09465	779.05	0.11453	800.018	0.11526	5.99476
	0.09444	1382.26	0.11826	1321.06	0.09444	774.108	0.11426	799.853	0.115	5.89351
	0.09422	1374.46	0.118	1312.84	0.09422	769.469	0.114	797.175	0.11474	5.71676
	0.09401	1367.14	0.11774	1307.63	0.09401	762.346	0.11374	797.536	0.11449	5.94259
	0.09381	1364.4	0.11748	1303.01	0.09381	749.454	0.11348	797.871	0.11423	6.1203
	0.0936	1348.5	0.11722	1295.84	0.0936	738.569	0.11322	796.688	0.11398	6.07042
	0.09339	1341.84	0.11696	1287.61	0.09339	730.007	0.11296	793.067	0.11373	6.34229
	0.09318	1339.05	0.1167	1280.03	0.09318	718.15	0.1127	793.013	0.11348	6.3487
	0.09298	1331.47	0.11644	1273.56	0.09298	711.637	0.11244	794.068	0.11323	6.49368
	0.09278	1326.41	0.11618	1267.72	0.09278	709.262	0.11218	795.156	0.11298	6.58531
	0.09257	1309.21	0.11593	1261.8	0.09257	699.182	0.11193	797.208	0.11273	6.62998
	0.09237	1309.16	0.11568	1255.86	0.09237	690.734	0.11168	797.129	0.11248	6.87265
	0.09217	1303.45	0.11542	1250.03	0.09217	682.036	0.11142	794.666	0.11224	6.842
	0.09197	1298.87	0.11517	1241.1	0.09197	679.068	0.11117	789.614	0.11199	7.0054
	0.09177	1286.27	0.11492	1233.18	0.09177	676.063	0.11092	783.921	0.11175	7.23934
	0.09157	1278.46	0.11467	1228.12	0.09157	674.421	0.11067	777.322	0.11151	7.44936
	0.09137	1267.94	0.11442	1221.54	0.09137	675.651	0.11042	769.346	0.11126	7.6522
	0.09117	1258.76	0.11418	1213.26	0.09117	671.379	0.11018	763.314	0.11102	7.87119
	0.09098	1255.19	0.11393	1205.91	0.09098	670.352	0.10993	761.906	0.11079	7.92517
	0.09078	1249.71	0.11369	1198.27	0.09078	666.41	0.10969	759.813	0.11055	7.92186
	0.09059	1244.17	0.11344	1189.82	0.09059	673.632	0.10944	758.497	0.11031	8.13344
	0.09039	1233.03	0.1132	1182.55	0.09039	675.246	0.1092	757.81	0.11007	8.5444
	0.0902	1224.62	0.11296	1177.56	0.0902	672.82	0.10896	755.704	0.10984	8.87398
	0.09001	1223.29	0.11272	1171.86	0.09001	669.615	0.10872	750.271	0.1096	8.88686
	0.08981	1205.66	0.11248	1162.18	0.08981	679.263	0.10848	741.759	0.10937	9.05825
	0.08962	1194.64	0.11224	1156	0.08962	667.641	0.10824	732.956	0.10914	9.58195
	0.08943	1193.16	0.112	1147.33	0.08943	669.331	0.108	723.146	0.10891	9.80107
	0.08924	1192.12	0.11176	1140.73	0.08924	667.649	0.10776	711.457	0.10868	9.80847
	0.08906	1186.95	0.11153	1135.56	0.08906	676.641	0.10753	696.547	0.10845	9.72534
	0.08887	1173.78	0.11129	1130.54	0.08887	675.726	0.10729	682.722	0.10822	9.4463
	0.08868	1170.41	0.11106	1123.09	0.08868	672.854	0.10706	669.424	0.10799	9.30387
	0.0885	1154.47	0.11083	1116.26	0.0885	674.729	0.10683	657.426	0.10777	8.86673
	0.08831	1154.24	0.11059	1108.81	0.08831	674.816	0.10659	646.277	0.10754	8.46213
	0.08813	1155.49	0.11036	1101.03	0.08813	680.376	0.10636	639.81	0.10732	7.90373
	0.08794	1153.05	0.11013	1093.69	0.08794	679.672	0.10613	632.613	0.10709	7.35159
	0.08776	1143.76	0.1099	1087.35	0.08776	687.972	0.1059	626.699	0.10687	6.85041
	0.08758	1136.23	0.10968	1081.56	0.08758	685.948	0.10568	620.531	0.10665	6.58865
	0.0874	1126.94	0.10945	1077.08	0.0874	683.983	0.10545	615.084	0.10643	6.28654
	0.08722	1128	0.10922	1069.28	0.08722	691.758	0.10522	610.525	0.10621	6.04914
	0.08704	1120.3	0.109	1063.89	0.08704	699.99	0.105	607.088	0.10599	5.84109
	0.08686	1115.22	0.10877	1057.82	0.08686	688.589	0.10477	602.067	0.10577	5.55356
	0.08668	1108.61	0.10855	1050.07	0.08668	689.995	0.10455	596.576	0.10555	5.33547
	0.0865	1096.3	0.10833	1042.84	0.0865	683.456	0.10433	589.523	0.10534	5.29867
	0.08632	1097.42	0.10811	1037.11	0.08632	674.496	0.10411	581.485	0.10512	5.31909
	0.08615	1082.29	0.10789	1031.22	0.08615	675.666	0.10389	575.554	0.10491	5.25781
	0.08597	1073.86	0.10767	1025.05	0.08597	664.427	0.10367	569.191	0.10469	5.04508
	0.0858	1072.94	0.10745	1017.91	0.0858	650.274	0.10345	560.43	0.10448	5.06949
	0.08562	1061.88	0.10723	1012.21	0.08562	652.738	0.10323	552.98	0.10427	4.96683
	0.08545	1054.52	0.10701	1006.86	0.08545	635.831	0.10301	544.471	0.10406	4.93614
	0.08528	1052.16	0.1068	1001.53	0.08528	630.626	0.1028	535.6	0.10385	4.98026
	0.08511	1056.84	0.10658	996.296	0.08511	621.169	0.10258	529.18	0.10364	5.03332
	0.08493	1049.52	0.10637	989.99	0.08493	611.322	0.10237	522.676	0.10343	4.79649
	0.08476	1034.68	0.10615	983.837	0.08476	605.919	0.10215	517.075	0.10322	4.74099
	0.08459	1030.22	0.10594	979.393	0.08459	607.047	0.10194	509.881	0.10301	4.67621
	0.08443	1044.38	0.10573	975.653	0.08443	601.051	0.10173	504.685	0.10281	4.68673
	0.08426	1027	0.10552	967.611	0.08426	604.529	0.10152	500.841	0.1026	4.71547
	0.08409	1017.23	0.10531	962.714	0.08409	595.319	0.10131	496.311	0.1024	4.69449
	0.08392	1009.29	0.1051	955.932	0.08392	598.237	0.1011	490.344	0.1022	4.59798
	0.08376	1010.71	0.10489	949.005	0.08376	589.461	0.10089	485.076	0.10199	4.56983
	0.08359	1000.84	0.10468	943.634	0.08359	592.801	0.10068	481.459	0.10179	4.59678
	0.08342	1000.41	0.10447	938.592	0.08342	588.017	0.10047	478.363	0.10159	4.6042
	0.08326	991.873	0.10427	932.863	0.08326	597.004	0.10027	474.358	0.10139	4.54923
	0.0831	986.62	0.10406	928.956	0.0831	599.339	0.10006	469.992	0.10119	4.65524
	0.08293	982.4	0.10386	922.749	0.08293	602.899	0.09986	467.087	0.10099	4.72045
	0.08277	981.086	0.10365	918.267	0.08277	599.767	0.09965	463.405	0.10079	4.66857
	0.08261	980.997	0.10345	911.712	0.08261	598.702	0.09945	460.63	0.1006	4.57179
	0.08245	972.899	0.10325	906.201	0.08245	594.083	0.09925	457.689	0.1004	4.49393
	0.08229	965.707	0.10305	901.501	0.08229	598.73	0.09905	455.053	0.1002	4.51067
	0.08213	963.758	0.10285	897.481	0.08213	605.143	0.09885	452.596	0.10001	4.60269
	0.08197	950.758	0.10265	891.936	0.08197	601.363	0.09865	450.085	0.09981	4.68714
	0.08181	957.362	0.10245	884.763	0.08181	600.503	0.09845	448.699	0.09962	4.60733
	0.08165	955.675	0.10225	879.35	0.08165	591.998	0.09825	448.245	0.09943	4.6904
	0.08149	946.574	0.10205	874.644	0.08149	589.332	0.09805	447.58	0.09924	4.59744
	0.08133	945.256	0.10186	866.751	0.08133	580.983	0.09786	445.4	0.09904	4.74287
	0.08118	941.583	0.10166	861.172	0.08118	577.991	0.09766	442.729	0.09885	4.81334
	0.08102	930.908	0.10147	857.977	0.08102	569.339	0.09747	439.726	0.09866	4.86921
	0.08087	929.973	0.10127	853.461	0.08087	559.598	0.09727	437.08	0.09848	4.73813
	0.08071	925.683	0.10108	848.304	0.08071	558.147	0.09708	435.066	0.09829	4.79223
	0.08056	919.318	0.10089	842.676	0.08056	547.359	0.09689	431.993	0.0981	4.80842
	0.08041	913.189	0.10069	838.952	0.08041	550.417	0.09669	430.344	0.09791	4.81633
	0.08025	914.178	0.1005	834.341	0.08025	543.785	0.0965	429.922	0.09773	4.82785
	0.0801	910.298	0.10031	828.719	0.0801	543.726	0.09631	428.172	0.09754	4.82596
	0.07995	905.243	0.10012	823.265	0.07995	539.448	0.09612	428.003	0.09736	4.89471
	0.0798	900.018	0.09993	818.089	0.0798	535.008	0.09593	424.825	0.09717	4.91959
	0.07965	900.891	0.09974	812.104	0.07965	534.914	0.09574	420.862	0.09699	4.97457
	0.0795	898.669	0.09956	807.734	0.0795	529.444	0.09556	417.221	0.09681	5.06897
	0.07935	890.671	0.09937	803.347	0.07935	527.171	0.09537	412.478	0.09662	5.16883
	0.0792	886.988	0.09918	799.174	0.0792	523.646	0.09518	407.341	0.09644	5.38991
	0.07905	879.771	0.099	795.131	0.07905	521.553	0.095	403.875	0.09626	5.55851
	0.0789	889.641	0.09881	788.581	0.0789	522.94	0.09481	399.504	0.09608	5.53013
	0.07875	874.361	0.09863	782.85	0.07875	522.538	0.09463	395.812	0.0959	5.28878
	0.07861	870.002	0.09844	779.27	0.07861	514.787	0.09444	393.044	0.09572	5.30906
	0.07846	875.925	0.09826	773.731	0.07846	515.265	0.09426	391.176	0.09555	5.3021
	0.07832	867.125	0.09808	770.95	0.07832	522.987	0.09408	387.891	0.09537	5.11739
	0.07817	866.312	0.0979	766.676	0.07817	518.126	0.0939	385.426	0.09519	5.07989
	0.07803	867.593	0.09772	760.783	0.07803	516.738	0.09372	385.583	0.09502	5.05735
	0.07788	860.852	0.09754	755.949	0.07788	523.619	0.09354	385.256	0.09484	4.99089
	0.07774	861.561	0.09736	751.699	0.07774	518.031	0.09336	384.679	0.09467	5.07638
	0.0776	860.322	0.09718	745.666	0.0776	517.228	0.09318	384.028	0.09449	5.12481
	0.07745	855.418	0.097	741.849	0.07745	528.898	0.093	382.483	0.09432	5.01066
	0.07731	850.917	0.09682	738.221	0.07731	518.241	0.09282	379.503	0.09415	5.06323
	0.07717	844.967	0.09664	733.827	0.07717	511.363	0.09264	375.498	0.09398	5.21124
	0.07703	847.526	0.09647	727.922	0.07703	510.264	0.09247	372.664	0.0938	5.21072
	0.07689	837.147	0.09629	722.318	0.07689	515.218	0.09229	368.879	0.09363	5.29987
	0.07675	830.666	0.09612	718.381	0.07675	513.125	0.09212	364.137	0.09346	5.52167
	0.07661	837.032	0.09594	713.932	0.07661	517.111	0.09194	359.8	0.09329	5.49805
	0.07647	834.938	0.09577	708.573	0.07647	516.548	0.09177	356.05	0.09312	5.58901
	0.07633	831.214	0.09559	704.424	0.07633	518.956	0.09159	352.476	0.09296	5.56159
	0.0762	824.579	0.09542	699.526	0.0762	508.214	0.09142	349.871	0.09279	5.41374
	0.07606	824.694	0.09525	695.793	0.07606	510.115	0.09125	346.026	0.09262	5.0601
	0.07592	820.494	0.09508	691.38	0.07592	512.809	0.09108	343.027	0.09245	5.02687
	0.07579	825.149	0.09491	685.884	0.07579	511.273	0.09091	339.681	0.09229	4.85355
	0.07565	813.729	0.09474	681.872	0.07565	498.579	0.09074	337.005	0.09212	4.69276
	0.07551	804.008	0.09457	678.234	0.07551	514.723	0.09057	334.74	0.09196	4.53364
	0.07538	806.08	0.0944	675.325	0.07538	513.398	0.0904	333.111	0.09179	4.58519
	0.07525	805.011	0.09423	669.972	0.07525	494.295	0.09023	330.471	0.09163	4.43283
	0.07511	804.219	0.09406	665.046	0.07511	497.85	0.09006	328.657	0.09147	4.3106
	0.07498	811.476	0.0939	661.181	0.07498	505.457	0.0899	326.68	0.0913	4.25552
	0.07485	795.203	0.09373	656.121	0.07485	507.957	0.08973	324.413	0.09114	4.29769
	0.07471	790.202	0.09356	653.166	0.07471	501.804	0.08956	322.533	0.09098	4.33972
	0.07458	784.876	0.0934	650.046	0.07458	492.2	0.0894	321.286	0.09082	4.18658
	0.07445	789.458	0.09323	645.673	0.07445	493.071	0.08923	320.744	0.09066	4.06964
	0.07432	786.385	0.09307	641.369	0.07432	491.611	0.08907	320.09	0.0905	4.11243
	0.07419	785.237	0.09291	637.517	0.07419	496.93	0.08891	317.361	0.09034	4.095
	0.07406	782.299	0.09274	634.307	0.07406	492.041	0.08874	316.856	0.09018	4.33776
	0.07393	776.558	0.09258	630.695	0.07393	496.925	0.08858	317.342	0.09002	4.20642
	0.0738	772.5	0.09242	624.41	0.0738	488.377	0.08842	317.48	0.08987	4.2447
	0.07367	775.019	0.09226	620.752	0.07367	496.238	0.08826	316.576	0.08971	4.25377
	0.07354	771.992	0.0921	617.429	0.07354	481.399	0.0881	316.94	0.08955	4.2183
	0.07341	768.582	0.09194	613.974	0.07341	485.747	0.08794	316.211	0.0894	4.27743
	0.07329	758.923	0.09178	609.672	0.07329	478.937	0.08778	315.79	0.08924	4.26835
	0.07316	759.398	0.09162	605.619	0.07316	488.125	0.08762	316.165	0.08909	4.28729
	0.07303	758.173	0.09146	601.635	0.07303	481.648	0.08746	317.059	0.08893	4.28463
	0.07291	760.651	0.0913	597.469	0.07291	481.6	0.0873	317.18	0.08878	4.33427
	0.07278	762.247	0.09115	593.59	0.07278	486.139	0.08715	316.682	0.08863	4.32464
	0.07266	760.334	0.09099	589.35	0.07266	480.337	0.08699	316.426	0.08848	4.23838
	0.07253	751.354	0.09083	585.249	0.07253	482.789	0.08683	315.983	0.08832	4.33879
	0.07241	753.8	0.09068	582.635	0.07241	475.782	0.08668	313.354	0.08817	4.32011
	0.07228	757.329	0.09052	578.276	0.07228	480.217	0.08652	309.77	0.08802	4.31135
	0.07216	745.392	0.09037	574.33	0.07216	481.464	0.08637	307.466	0.08787	4.3607
	0.07204	739.41	0.09021	571.028	0.07204	471.04	0.08621	305.333	0.08772	4.49687
	0.07191	735.452	0.09006	567.176	0.07191	478.762	0.08606	303.841	0.08757	4.45811
	0.07179	736.329	0.0899	563.891	0.07179	481.656	0.0859	301.971	0.08742	4.3874
	0.07167	728.989	0.08975	560.486	0.07167	472.196	0.08575	299.297	0.08727	4.37164
	0.07155	734.757	0.0896	557.115	0.07155	467.176	0.0856	298.613	0.08713	4.50714
	0.07143	728.322	0.08945	554.027	0.07143	471.724	0.08545	298.035	0.08698	4.64537
	0.07131	732.091	0.0893	551.36	0.07131	474.129	0.0853	297.971	0.08683	4.77766
	0.07118	726.447	0.08915	546.461	0.07118	462.67	0.08515	298.54	0.08669	4.75776
	0.07107	715.963	0.089	542.569	0.07107	462.635	0.085	299.159	0.08654	4.93484
	0.07095	713.234	0.08885	538.094	0.07095	462.667	0.08485	300.6	0.08639	5.15999
	0.07083	716.312	0.0887	534.778	0.07083	463.763	0.0847	302.697	0.08625	5.37508
	0.07071	715.461	0.08855	532.588	0.07071	464.998	0.08455	303.459	0.0861	5.6836
	0.07059	715.936	0.0884	530.225	0.07059	463.587	0.0844	302.616	0.08596	6.04141
	0.07047	716.732	0.08825	527.257	0.07047	462.321	0.08425	301.107	0.08582	6.39213
	0.07035	719.476	0.08811	523.668	0.07035	453.251	0.08411	298.303	0.08567	6.52585
	0.07024	707.156	0.08796	520.079	0.07024	461.173	0.08396	293.23	0.08553	6.79937
	0.07012	700.862	0.08781	517.104	0.07012	447.359	0.08381	289.168	0.08539	6.48983
	0.07	711.622	0.08767	513.948	0.07	448.072	0.08367	283.814	0.08525	6.11424
	0.06989	696.449	0.08752	509.976	0.06989	459.497	0.08352	279.255	0.08511	5.84201
	0.06977	693.66	0.08738	507.072	0.06977	448.728	0.08338	275.676	0.08497	5.66888
	0.06966	698.508	0.08723	504.76	0.06966	444.651	0.08323	272.693	0.08483	5.52417
	0.06954	695.239	0.08709	503.411	0.06954	447.153	0.08309	270.94	0.08469	5.47069
	0.06943	698.074	0.08695	500.69	0.06943	438.688	0.08295	268.31	0.08455	5.25129
	0.06931	683.829	0.0868	497.4	0.06931	443.76	0.0828	264.73	0.08441	4.86355
	0.0692	686.543	0.08666	493.856	0.0692	446.517	0.08266	262.24	0.08427	4.74443
	0.06909	686.13	0.08652	491.439	0.06909	441.311	0.08252	261.531	0.08413	4.48275
	0.06897	687.868	0.08638	489.288	0.06897	450.509	0.08238	259.558	0.08399	4.43311
	0.06886	690.063	0.08624	487.467	0.06886	442.678	0.08224	257.563	0.08386	4.36665
	0.06875	685.636	0.0861	485.423	0.06875	442.672	0.0821	256.877	0.08372	4.37238
	0.06864	673.619	0.08596	483.139	0.06864	441.302	0.08196	255.477	0.08358	4.25746
	0.06853	680.073	0.08582	480.35	0.06853	442.919	0.08182	255.704	0.08345	4.11745
	0.06842	680.238	0.08568	477.308	0.06842	440.352	0.08168	254.973	0.08331	4.21814
	0.06831	671.136	0.08554	474.367	0.06831	433.571	0.08154	254.287	0.08318	4.17256
	0.06819	679.357	0.0854	471.621	0.06819	440.05	0.0814	254.415	0.08304	4.01484
	0.06808	671.43	0.08526	469.297	0.06808	438.594	0.08126	254.381	0.08291	4.06139
	0.06798	662.954	0.08513	467.629	0.06798	434.994	0.08113	254.345	0.08278	4.07074
	0.06787	666.629	0.08499	465.726	0.06787	431.804	0.08099	255.245	0.08264	4.05771
	0.06776	665.765	0.08485	463.692	0.06776	438.813	0.08085	254.914	0.08251	4.18725
	0.06765	660.97	0.08472	460.979	0.06765	438.58	0.08072	254.11	0.08238	4.09499
	0.06754	652.443	0.08458	457.575	0.06754	440.551	0.08058	253.685	0.08225	4.18302
	0.06743	656.028	0.08445	455.296	0.06743	429.271	0.08045	253.711	0.08212	4.30647
	0.06732	655.306	0.08431	454.317	0.06732	434.704	0.08031	253.739	0.08198	4.36911
	0.06722	659.207	0.08418	452.967	0.06722	433.132	0.08018	253.08	0.08185	4.41819
	0.06711	656.316	0.08404	449.643	0.06711	429.069	0.08004	252.87	0.08172	4.39969
	0.067	650.001	0.08391	447.506	0.067	422.253	0.07991	252.107	0.08159	4.45964
	0.0669	646.5	0.08378	445.744	0.0669	428.679	0.07978	249.989	0.08146	4.40029
	0.06679	652.7	0.08365	443.849	0.06679	425.58	0.07965	249.022	0.08134	4.41193
	0.06669	655.458	0.08351	441.662	0.06669	425.54	0.07951	246.55	0.08121	4.37897
	0.06658	648.031	0.08338	438.671	0.06658	420.335	0.07938	243.775	0.08108	4.19075
	0.06648	651.604	0.08325	438.277	0.06648	419.125	0.07925	241.254	0.08095	4.2246
	0.06637	650.525	0.08312	437.237	0.06637	420.434	0.07912	238.067	0.08082	4.2114
	0.06627	642.243	0.08299	434.802	0.06627	421.749	0.07899	235.272	0.0807	4.15367
	0.06616	634.13	0.08286	432.124	0.06616	422.261	0.07886	233.156	0.08057	4.10429
	0.06606	635.686	0.08273	430.836	0.06606	411.045	0.07873	230.739	0.08045	4.07163
	0.06596	635.484	0.0826	429.709	0.06596	411.362	0.0786	228.498	0.08032	3.96442
	0.06585	640.367	0.08247	427.698	0.06585	415.952	0.07847	226.88	0.08019	3.85185
	0.06575	631.707	0.08234	425.806	0.06575	414.893	0.07834	225.626	0.08007	3.8023
	0.06565	630.927	0.08221	424.08	0.06565	412.293	0.07821	224.053	0.07994	3.70102
	0.06555	631.945	0.08209	421.34	0.06555	418.273	0.07809	223.338	0.07982	3.70037
	0.06545	630.536	0.08196	419.226	0.06545	420.618	0.07796	221.596	0.0797	3.77239
	0.06534	633.436	0.08183	417.419	0.06534	423.81	0.07783	219.954	0.07957	3.66181
	0.06524	625.798	0.08171	415.901	0.06524	414.206	0.07771	219.088	0.07945	3.63288
	0.06514	630.832	0.08158	415.309	0.06514	420.575	0.07758	217.07	0.07933	3.62532
	0.06504	609.832	0.08145	413.308	0.06504	415.544	0.07745	215.479	0.07921	3.59132
	0.06494	620.628	0.08133	412.003	0.06494	411.172	0.07733	215.532	0.07908	3.59672
	0.06484	625.524	0.0812	409.975	0.06484	412.828	0.0772	214.326	0.07896	3.53469
	0.06474	617.484	0.08108	409.937	0.06474	407.352	0.07708	212.977	0.07884	3.44556
	0.06464	616.855	0.08096	407.61	0.06464	410.597	0.07696	212.739	0.07872	3.53021
	0.06455	619.015	0.08083	404.714	0.06455	409.15	0.07683	212.003	0.0786	3.43462
	0.06445	609.665	0.08071	403.703	0.06445	411.104	0.07671	211.706	0.07848	3.35947
	0.06435	605.982	0.08059	402.614	0.06435	401.955	0.07659	211.01	0.07836	3.42379
	0.06425	612.53	0.08046	400.875	0.06425	403.136	0.07646	210.35	0.07824	3.46623
	0.06415	607.415	0.08034	399.026	0.06415	407.508	0.07634	210.313	0.07812	3.49349
	0.06406	608.214	0.08022	398.312	0.06406	401.047	0.07622	209.639	0.078	3.44398
	0.06396	605.52	0.0801	397.469	0.06396	401.544	0.0761	208.252	0.07789	3.46313
	0.06386	599.861	0.07998	396.265	0.06386	399.463	0.07598	207.333	0.07777	3.48626
	0.06377	603.559	0.07985	393.915	0.06377	405.932	0.07585	206.8	0.07765	3.36708
	0.06367	596.665	0.07973	392.376	0.06367	403.868	0.07573	205.763	0.07753	3.26743
	0.06357	596.658	0.07961	390.096	0.06357	401.433	0.07561	205.31	0.07742	3.40563
	0.06348	596.982	0.0795	388.248	0.06348	395.829	0.0755	205.449	0.0773	3.4307
	0.06338	600.259	0.07938	385.732	0.06338	395.021	0.07538	205.187	0.07718	3.40269
	0.06329	600.66	0.07926	385.291	0.06329	396.458	0.07526	203.334	0.07707	3.45559
	0.06319	592.973	0.07914	384.512	0.06319	400.869	0.07514	203.4	0.07695	3.48568
	0.0631	592.59	0.07902	383.336	0.0631	393.152	0.07502	203.234	0.07684	3.47968
	0.063	593.608	0.0789	382.053	0.063	387.003	0.0749	203.608	0.07672	3.51672
	0.06291	596.213	0.07878	379.708	0.06291	389.594	0.07478	203.239	0.07661	3.46683
	0.06282	590.026	0.07867	377.568	0.06282	396.023	0.07467	202.832	0.07649	3.60774
	0.06272	585.61	0.07855	375.653	0.06272	393.289	0.07455	202.173	0.07638	3.5624
	0.06263	586.684	0.07843	374.683	0.06263	394.853	0.07443	202.271	0.07627	3.509
	0.06254	584.762	0.07832	373.525	0.06254	395.451	0.07432	202.04	0.07615	3.45763
	0.06244	580.524	0.0782	371.337	0.06244	388.311	0.0742	201.127	0.07604	3.41813
	0.06235	580.557	0.07809	370.481	0.06235	389.722	0.07409	200.552	0.07593	3.36862
	0.06226	580.743	0.07797	369.701	0.06226	390.574	0.07397	199.438	0.07582	3.34677
	0.06217	581.593	0.07786	367.189	0.06217	389.148	0.07386	198.875	0.07571	3.41044
	0.06208	579.091	0.07774	365.21	0.06208	391.112	0.07374	198.661	0.07559	3.42326
	0.06199	572.53	0.07763	364.32	0.06199	388.67	0.07363	197.683	0.07548	3.43497
	0.0619	573.795	0.07751	363.282	0.0619	386.144	0.07351	197.141	0.07537	3.35716
	0.0618	572.854	0.0774	362.415	0.0618	389.138	0.0734	195.948	0.07526	3.43217
	0.06171	571.423	0.07729	360.988	0.06171	385.071	0.07329	195.006	0.07515	3.40119
	0.06162	568.464	0.07717	358.535	0.06162	388.438	0.07317	193.91	0.07504	3.43047
	0.06153	575.231	0.07706	356.671	0.06153	382.425	0.07306	192.921	0.07493	3.44773
	0.06144	579.925	0.07695	354.853	0.06144	387.249	0.07295	192.974	0.07482	3.43266
	0.06136	573.54	0.07684	353.473	0.06136	382.939	0.07284	193.168	0.07472	3.38802
	0.06127	570.31	0.07673	351.883	0.06127	387.583	0.07273	192.201	0.07461	3.34285
	0.06118	566.427	0.07661	350.131	0.06118	388.16	0.07261	191.826	0.0745	3.36279
	0.06109	565.29	0.0765	349.832	0.06109	384.316	0.0725	191.031	0.07439	3.34042
	0.061	564.472	0.07639	349.757	0.061	380.685	0.07239	191.035	0.07428	3.23868
	0.06091	567.695	0.07628	347.383	0.06091	383.908	0.07228	189.965	0.07418	3.34722
	0.06083	563.344	0.07617	345.009	0.06083	377.522	0.07217	188.09	0.07407	3.26713
	0.06074	567.144	0.07606	343.484	0.06074	375.76	0.07206	187.378	0.07396	3.32675
	0.06065	554.152	0.07595	342.621	0.06065	377.146	0.07195	187.185	0.07386	3.26583
	0.06056	560.375	0.07584	341.985	0.06056	379.042	0.07184	186.292	0.07375	3.26716
	0.06048	553.106	0.07574	339.993	0.06048	379.467	0.07174	184.933	0.07365	3.31982
	0.06039	549.199	0.07563	337.299	0.06039	379.256	0.07163	184.171	0.07354	3.26938
	0.0603	540.358	0.07552	336.539	0.0603	380.116	0.07152	183.132	0.07343	3.19862
	0.06022	549.379	0.07541	334.972	0.06022	383.494	0.07141	182.757	0.07333	3.21315
	0.06013	557.017	0.0753	334.157	0.06013	380.344	0.0713	182.188	0.07323	3.23062
	0.06005	555.5	0.0752	333.342	0.06005	376.759	0.0712	181.751	0.07312	3.32001
	0.05996	550.906	0.07509	333.031	0.05996	377.829	0.07109	181.537	0.07302	3.39962
	0.05988	555.134	0.07498	331.211	0.05988	384.476	0.07098	181.316	0.07291	3.30283
	0.05979	547.182	0.07488	328.914	0.05979	374.583	0.07088	181.139	0.07281	3.32061
	0.05971	555.141	0.07477	327.219	0.05971	380.017	0.07077	181.313	0.07271	3.35168
	0.05962	544.625	0.07467	325.889	0.05962	374.232	0.07067	181.369	0.0726	3.23202
	0.05954	543.704	0.07456	324.919	0.05954	376.446	0.07056	180.924	0.0725	3.25551
	0.05945	539.449	0.07446	323.485	0.05945	376.858	0.07046	180.219	0.0724	3.26251
	0.05937	533.369	0.07435	322.003	0.05937	377.948	0.07035	179.598	0.0723	3.31509
	0.05929	536.273	0.07425	321.521	0.05929	371.652	0.07025	179.816	0.0722	3.23848
	0.0592	540.592	0.07414	319.522	0.0592	372.369	0.07014	179.672	0.0721	3.26001
	0.05912	539.441	0.07404	317.752	0.05912	372.339	0.07004	179.793	0.07199	3.36176
	0.05904	536.447	0.07394	316.161	0.05904	369.95	0.06994	179.06	0.07189	3.36411
	0.05896	534.067	0.07383	315.861	0.05896	363.825	0.06983	178.977	0.07179	3.40074
	0.05887	540.008	0.07373	314.361	0.05887	364.575	0.06973	178.306	0.07169	3.35667
	0.05879	539.486	0.07363	312.81	0.05879	367.977	0.06963	177.544	0.07159	3.36284
	0.05871	535.227	0.07352	311.525	0.05871	363.918	0.06952	176.608	0.07149	3.33981
	0.05863	530.92	0.07342	310.856	0.05863	373.062	0.06942	175.645	0.07139	3.36422
	0.05855	526.326	0.07332	309.942	0.05855	368.103	0.06932	174.589	0.0713	3.39916
	0.05847	529.458	0.07322	309.036	0.05847	367.904	0.06922	173.076	0.0712	3.42405
	0.05839	529.882	0.07312	307.35	0.05839	359.383	0.06912	171.949	0.0711	3.40406
	0.0583	525.355	0.07302	305.595	0.0583	365.819	0.06902	171.136	0.071	3.40654
	0.05822	523.212	0.07292	304.812	0.05822	360.072	0.06892	170.21	0.0709	3.43322
	0.05814	520.411	0.07282	302.905	0.05814	362.157	0.06882	170.154	0.0708	3.44861
	0.05806	522.51	0.07272	301.877	0.05806	355.128	0.06872	168.882	0.07071	3.44258
	0.05798	520.667	0.07262	301.161	0.05798	358.305	0.06862	168.191	0.07061	3.33668
	0.0579	517.803	0.07252	300.2	0.0579	362.758	0.06852	167.941	0.07051	3.29939
	0.05783	516.263	0.07242	298.613	0.05783	362.388	0.06842	166.843	0.07042	3.24349
	0.05775	516.295	0.07232	296.53	0.05775	362.013	0.06832	165.003	0.07032	3.32498
	0.05767	518.97	0.07222	295.624	0.05767	368.283	0.06822	164.15	0.07022	3.29257
	0.05759	519.038	0.07212	295.006	0.05759	363.466	0.06812	163.658	0.07013	3.34901
	0.05751	516.112	0.07202	293.873	0.05751	361.322	0.06802	162.341	0.07003	3.29922
	0.05743	517.663	0.07192	292.411	0.05743	364.07	0.06792	160.842	0.06994	3.25883
	0.05735	516.942	0.07183	290.286	0.05735	359.405	0.06783	159.999	0.06984	3.24292
	0.05728	512.312	0.07173	288.806	0.05728	361.587	0.06773	159.746	0.06975	3.19605
	0.0572	512.882	0.07163	287.879	0.0572	368.787	0.06763	158.56	0.06965	3.2327
	0.05712	508.1	0.07153	287.164	0.05712	359.272	0.06753	158.391	0.06956	3.29694
	0.05704	508.136	0.07144	286.992	0.05704	358.221	0.06744	157.54	0.06947	3.19206
	0.05697	506.421	0.07134	286.009	0.05697	355.942	0.06734	156.63	0.06937	3.16337
	0.05689	505.383	0.07125	284.145	0.05689	357.2	0.06725	156.071	0.06928	3.23382
	0.05681	511.783	0.07115	282.411	0.05681	362.666	0.06715	155.231	0.06918	3.23997
	0.05674	504.578	0.07105	280.74	0.05674	359.667	0.06705	155.135	0.06909	3.24171
	0.05666	501.446	0.07096	280.209	0.05666	355.168	0.06696	155.206	0.069	3.24757
	0.05659	499.815	0.07086	279.654	0.05659	354.763	0.06686	155.308	0.06891	3.29956
	0.05651	498.776	0.07077	278.521	0.05651	350.005	0.06677	155.433	0.06881	3.30265
	0.05643	498.163	0.07067	277.454	0.05643	348.424	0.06667	155.257	0.06872	3.29207
	0.05636	502.518	0.07058	275.249	0.05636	348.713	0.06658	154.216	0.06863	3.25086
	0.05628	504.034	0.07049	274.313	0.05628	343.614	0.06649	154.054	0.06854	3.27046
	0.05621	500.173	0.07039	273.75	0.05621	347.301	0.06639	154.368	0.06845	3.38987
	0.05613	504.653	0.0703	273.122	0.05613	345.527	0.0663	154.427	0.06836	3.2758
	0.05606	501.222	0.0702	272.187	0.05606	348.051	0.0662	154.943	0.06827	3.26659
	0.05598	492.237	0.07011	271.099	0.05598	347.542	0.06611	154.183	0.06818	3.27449
	0.05591	489.477	0.07002	269.381	0.05591	341.808	0.06602	154.527	0.06809	3.30521
	0.05584	494.912	0.06993	268.646	0.05584	349.559	0.06593	154.72	0.068	3.23977
	0.05576	489.326	0.06983	267.632	0.05576	343.067	0.06583	154.855	0.06791	3.33568
	0.05569	495.792	0.06974	265.72	0.05569	340.133	0.06574	154.735	0.06782	3.40715
	0.05562	487.998	0.06965	265.052	0.05562	338.108	0.06565	154.195	0.06773	3.34191
	0.05554	487.479	0.06956	263.531	0.05554	338.768	0.06556	153.279	0.06764	3.23633
	0.05547	486.981	0.06947	262.186	0.05547	341.955	0.06547	153.169	0.06755	3.34587
	0.0554	491.996	0.06938	261.393	0.0554	345.822	0.06538	153.411	0.06746	3.305
	0.05532	483.754	0.06928	260.895	0.05532	340.56	0.06528	152.695	0.06737	3.31629
	0.05525	487.78	0.06919	260.113	0.05525	344.53	0.06519	152.943	0.06728	3.36123
	0.05518	486.622	0.0691	258.901	0.05518	345.197	0.0651	152.428	0.0672	3.42604
	0.05511	488.807	0.06901	258.072	0.05511	339.144	0.06501	153.233	0.06711	3.41304
	0.05504	486.008	0.06892	257.032	0.05504	340.085	0.06492	152.724	0.06702	3.51
	0.05496	489.656	0.06883	255.29	0.05496	339.63	0.06483	151.197	0.06693	3.47809
	0.05489	485.548	0.06874	254.255	0.05489	336.373	0.06474	150.86	0.06685	3.53543
	0.05482	477.366	0.06865	253.355	0.05482	335.942	0.06465	150.167	0.06676	3.53373
	0.05475	478.442	0.06857	252.586	0.05475	338.937	0.06457	148.089	0.06667	3.4146
	0.05468	474.383	0.06848	251.427	0.05468	337.258	0.06448	146.944	0.06659	3.32553
	0.05461	476.016	0.06839	250.531	0.05461	334.913	0.06439	146.157	0.0665	3.36119
	0.05454	484.264	0.0683	249.799	0.05454	337.353	0.0643	144.534	0.06641	3.31388
	0.05447	488.385	0.06821	248.564	0.05447	339.974	0.06421	142.438	0.06633	3.16194
	0.0544	481.747	0.06812	248.488	0.0544	340.745	0.06412	141.176	0.06624	3.13993
	0.05433	480.533	0.06804	248.054	0.05433	335.729	0.06404	140.265	0.06616	3.15373
	0.05426	478.796	0.06795	246.118	0.05426	327.902	0.06395	139.175	0.06607	3.15132
	0.05419	483.188	0.06786	244.367	0.05419	329.834	0.06386	138.107	0.06599	3.20086
	0.05412	476.858	0.06777	243.77	0.05412	334.917	0.06377	136.905	0.0659	3.13719
	0.05405	475.471	0.06769	243.364	0.05405	337.044	0.06369	136.409	0.06582	3.11257
	0.05398	469.551	0.0676	241.749	0.05398	334.04	0.0636	135.826	0.06573	3.12759
	0.05391	470.125	0.06751	241.236	0.05391	329.419	0.06351	135.28	0.06565	3.17605
	0.05384	477.189	0.06743	239.916	0.05384	343.158	0.06343	134.91	0.06557	3.14551
	0.05377	477.884	0.06734	239.229	0.05377	329.684	0.06334	134.07	0.06548	3.10761
	0.05371	473.413	0.06726	238.251	0.05371	333.822	0.06326	133.823	0.0654	3.08774
	0.05364	473.441	0.06717	237.761	0.05364	331.187	0.06317	133.334	0.06532	3.08085
	0.05357	470.447	0.06709	237.292	0.05357	332.87	0.06309	132.838	0.06523	3.06195
	0.0535	469.616	0.067	235.485	0.0535	335.759	0.063	132.442	0.06515	2.99494
	0.05343	472.313	0.06692	234.056	0.05343	330.095	0.06292	132.783	0.06507	3.08405
	0.05337	474.549	0.06683	234.066	0.05337	333.66	0.06283	132.575	0.06499	3.08149
	0.0533	461.145	0.06675	233.629	0.0533	336.755	0.06275	132.268	0.0649	3.01967
	0.05323	459.248	0.06666	232.221	0.05323	331.452	0.06266	131.838	0.06482	3.10776
	0.05316	460.801	0.06658	230.736	0.05316	336.285	0.06258	131.046	0.06474	3.10142
	0.0531	470.062	0.0665	229.928	0.0531	329.332	0.0625	131.141	0.06466	3.11086
	0.05303	468.512	0.06641	229.17	0.05303	333.882	0.06241	130.604	0.06458	3.17231
	0.05296	467.607	0.06633	228.745	0.05296	328.703	0.06233	130.099	0.0645	3.13045
	0.0529	468.635	0.06625	227.941	0.0529	328.46	0.06225	129.001	0.06442	3.0676
	0.05283	464.342	0.06616	227.26	0.05283	333.503	0.06216	127.998	0.06434	3.12766
	0.05277	467.96	0.06608	225.244	0.05277	328.307	0.06208	127.656	0.06426	3.11554
	0.0527	465.813	0.066	224.83	0.0527	324.26	0.062	127.094	0.06418	3.1227
	0.05263	467.507	0.06592	224.371	0.05263	325.307	0.06192	126.05	0.0641	3.02938
	0.05257	470.089	0.06583	223.688	0.05257	326.288	0.06183	125.371	0.06402	2.94056
	0.0525	465.515	0.06575	222.377	0.0525	330.815	0.06175	124.38	0.06394	3.03049
	0.05244	466.038	0.06567	221.095	0.05244	324.57	0.06167	123.115	0.06386	3.04837
	0.05237	462.728	0.06559	220.864	0.05237	323.476	0.06159	122.075	0.06378	3.0694
	0.05231	463.409	0.06551	219.631	0.05231	325.88	0.06151	121.458	0.0637	3.05385
	0.05224	457.793	0.06543	219.836	0.05224	325.966	0.06143	120.772	0.06362	3.04952
	0.05218	456.933	0.06534	219.036	0.05218	320.201	0.06134	120.153	0.06354	3.03508
	0.05211	458.675	0.06526	217.781	0.05211	319.576	0.06126	119.439	0.06346	3.09289
	0.05205	460.244	0.06518	217.242	0.05205	324.476	0.06118	118.849	0.06338	3.0087
	0.05199	451.224	0.0651	216.47	0.05199	322.325	0.0611	117.836	0.06331	3.09124
	0.05192	453.171	0.06502	215.505	0.05192	326.733	0.06102	117.531	0.06323	3.0394
	0.05186	455.415	0.06494	214.295	0.05186	324.53	0.06094	117.378	0.06315	2.99699
	0.05179	454.857	0.06486	213.618	0.05179	324.279	0.06086	117.151	0.06307	2.99371
	0.05173	458.904	0.06478	212.891	0.05173	323.028	0.06078	116.877	0.063	2.98635
	0.05167	457.398	0.0647	212.203	0.05167	325.469	0.0607	115.743	0.06292	3.01331
	0.0516	451.936	0.06463	211.369	0.0516	322.125	0.06063	115.897	0.06284	3.00613
	0.05154	458.013	0.06455	210.537	0.05154	326.808	0.06055	115.924	0.06276	2.97459
	0.05148	465.634	0.06447	208.783	0.05148	329.851	0.06047	115.281	0.06269	2.9932
	0.05142	457.443	0.06439	208.804	0.05142	318.523	0.06039	114.892	0.06261	2.96166
	0.05135	452.252	0.06431	208.434	0.05135	314.327	0.06031	114.735	0.06254	2.87004
	0.05129	449.397	0.06423	207.974	0.05129	316.221	0.06023	113.877	0.06246	3.0162
	0.05123	447.765	0.06416	207.215	0.05123	315.542	0.06016	113.429	0.06238	3.01791
	0.05117	456.4	0.06408	206.46	0.05117	314.897	0.06008	113.431	0.06231	3.05418
	0.0511	456.05	0.064	205.145	0.0511	321.55	0.06	113.392	0.06223	3.0691
	0.05104	455.795	0.06392	204.407	0.05104	320.127	0.05992	112.83	0.06216	2.9334
	0.05098	454.689	0.06385	203.694	0.05098	327.193	0.05985	112.712	0.06208	3.02106
	0.05092	451.118	0.06377	202.919	0.05092	320.2	0.05977	112.299	0.06201	2.9713
	0.05086	447.712	0.06369	202.204	0.05086	317.588	0.05969	112.277	0.06193	2.93387
	0.0508	446.397	0.06361	201.361	0.0508	321.37	0.05961	111.311	0.06186	2.93651
	0.05074	447.023	0.06354	200.553	0.05074	318.76	0.05954	110.741	0.06178	2.98759
	0.05068	445.192	0.06346	200.035	0.05068	318.843	0.05946	109.941	0.06171	3.01007
	0.05061	449.832	0.06339	200.22	0.05061	318.35	0.05939	109.484	0.06164	3.01693
	0.05055	445.717	0.06331	199.254	0.05055	317.02	0.05931	108.806	0.06156	2.97726
	0.05049	446.938	0.06323	198.401	0.05049	316.302	0.05923	108.2	0.06149	2.97239
	0.05043	448.917	0.06316	197.744	0.05043	317.689	0.05916	107.575	0.06141	2.99848
	0.05037	440.566	0.06308	196.314	0.05037	317.176	0.05908	107.667	0.06134	2.91795
	0.05031	439.437	0.06301	195.322	0.05031	319.675	0.05901	107.401	0.06127	2.93221
	0.05025	454.191	0.06293	194.807	0.05025	315.493	0.05893	106.756	0.0612	2.89026
	0.05019	452.084	0.06286	194.035	0.05019	313.009	0.05886	106.269	0.06112	2.87662
	0.05013	445.447	0.06278	193.444	0.05013	317.092	0.05878	105.807	0.06105	2.81
	0.05007	447.586	0.06271	192.497	0.05007	318.495	0.05871	105.125	0.06098	2.92128
	0.05002	449.377	0.06264	191.309	0.05002	313.512	0.05864	105.009	0.06091	2.84322
	0.04996	443.17	0.06256	190.107	0.04996	308.307	0.05856	104.405	0.06083	2.90094
	0.0499	446.365	0.06249	189.889	0.0499	311.315	0.05849	103.803	0.06076	2.88662
	0.04984	443.37	0.06241	189.504	0.04984	320.12	0.05841	103.924	0.06069	2.90578
	0.04978	435.551	0.06234	189.089	0.04978	319.012	0.05834	103.318	0.06062	2.95398
	0.04972	447.804	0.06227	188.325	0.04972	325.134	0.05827	102.971	0.06055	2.88074
	0.04966	443.44	0.06219	187.654	0.04966	319.521	0.05819	102.582	0.06048	2.82894
	0.0496	444.88	0.06212	186.666	0.0496	316.564	0.05812	102.625	0.0604	2.88433
	0.04955	442.907	0.06205	185.642	0.04955	310.709	0.05805	101.702	0.06033	2.88772
	0.04949	439.484	0.06197	184.653	0.04949	316.214	0.05797	101.639	0.06026	2.9423
	0.04943	447.808	0.0619	184.257	0.04943	315.356	0.0579	101.386	0.06019	2.85693
	0.04937	446.522	0.06183	183.967	0.04937	318.146	0.05783	100.709	0.06012	2.89551
	0.04931	438.817	0.06176	182.75	0.04931	314.514	0.05776	99.8143	0.06005	2.93309
	0.04926	438.82	0.06168	181.362	0.04926	310.072	0.05768	99.9299	0.05998	2.94664
	0.0492	438.726	0.06161	180.611	0.0492	316.503	0.05761	99.9647	0.05991	2.89453
	0.04914	442.994	0.06154	179.756	0.04914	322.051	0.05754	100.198	0.05984	2.9585
	0.04908	437.098	0.06147	179.855	0.04908	317.066	0.05747	99.9635	0.05977	2.89304
	0.04903	439.296	0.0614	179.092	0.04903	316.853	0.0574	99.7862	0.0597	2.98129
	0.04897	440.868	0.06133	178.056	0.04897	314.135	0.05733	99.4458	0.05963	2.93181
	0.04891	438.505	0.06126	176.795	0.04891	315.702	0.05726	98.6075	0.05956	2.99036
	0.04886	440.829	0.06119	175.653	0.04886	311.083	0.05719	98.352	0.0595	2.96219
	0.0488	443.002	0.06111	174.878	0.0488	317.644	0.05711	97.9873	0.05943	2.94447
	0.04874	440.598	0.06104	173.473	0.04874	310.327	0.05704	97.1755	0.05936	2.87995
	0.04869	438.901	0.06097	173.434	0.04869	307.964	0.05697	96.8425	0.05929	2.97904
	0.04863	438.611	0.0609	172.818	0.04863	312.902	0.0569	96.3376	0.05922	2.92174
	0.04858	443.126	0.06083	172.075	0.04858	314.779	0.05683	95.6725	0.05915	2.94391
	0.04852	441.382	0.06076	170.356	0.04852	307.124	0.05676	95.2314	0.05909	2.90767
	0.04846	433.064	0.06069	169.25	0.04846	307.991	0.05669	95.022	0.05902	2.90707
	0.04841	437.933	0.06062	168.718	0.04841	316.254	0.05662	94.7261	0.05895	2.87137
	0.04835	434.111	0.06055	168.446	0.04835	306.714	0.05655	93.7373	0.05888	2.86003
	0.0483	434.963	0.06049	167.969	0.0483	305.997	0.05649	93.1966	0.05882	2.92218
	0.04824	433.741	0.06042	167.902	0.04824	307.75	0.05642	92.3829	0.05875	2.92341
	0.04819	422.976	0.06035	166.623	0.04819	308.272	0.05635	92.1811	0.05868	2.90477
	0.04813	433.688	0.06028	165.184	0.04813	306.661	0.05628	91.6786	0.05861	2.86554
	0.04808	425.208	0.06021	164.59	0.04808	308.805	0.05621	91.4975	0.05855	2.88528
	0.04802	430.168	0.06014	164.327	0.04802	314.813	0.05614	91.0071	0.05848	2.88503
	0.04797	426.848	0.06007	163.316	0.04797	312.276	0.05607	90.7206	0.05841	2.91748
	0.04791	430.202	0.06	162.173	0.04791	316.713	0.056	90.5684	0.05835	2.93799
	0.04786	431.069	0.05994	161.402	0.04786	308.556	0.05594	90.3142	0.05828	2.88447
	0.04781	430.68	0.05987	160.56	0.04781	302.626	0.05587	89.4125	0.05822	2.93971
	0.04775	430.893	0.0598	159.941	0.04775	305.036	0.0558	89.2153	0.05815	2.89591
	0.0477	435.56	0.05973	159.025	0.0477	306.227	0.05573	88.4811	0.05808	2.8455
	0.04764	429.002	0.05967	158.6	0.04764	309.635	0.05567	88.9523	0.05802	2.90017
	0.04759	423.952	0.0596	157.677	0.04759	305.764	0.0556	88.7007	0.05795	2.89371
	0.04754	426.079	0.05953	156.475	0.04754	304.149	0.05553	88.6884	0.05789	2.90893
	0.04748	426.265	0.05946	155.67	0.04748	308.234	0.05546	88.6167	0.05782	2.90484
	0.04743	422.816	0.0594	154.945	0.04743	310.975	0.0554	88.5696	0.05776	2.92052
	0.04738	428.57	0.05933	154.938	0.04738	314.068	0.05533	88.3423	0.05769	2.91252
	0.04732	435.808	0.05926	154.1	0.04732	307.187	0.05526	88.4314	0.05763	2.95863
	0.04727	422.976	0.0592	153.407	0.04727	307.636	0.0552	88.1837	0.05756	2.84711
	0.04722	427.426	0.05913	152.496	0.04722	307.31	0.05513	87.9649	0.0575	2.88142
	0.04717	426.274	0.05907	151.924	0.04717	309.664	0.05507	87.7234	0.05743	2.85469
	0.04711	423.386	0.059	151.573	0.04711	304.235	0.055	87.3894	0.05737	2.87684
	0.04706	421.19	0.05893	150.978	0.04706	307.279	0.05493	87.4872	0.05731	2.92168
	0.04701	413.878	0.05887	150.624	0.04701	304.946	0.05487	87.482	0.05724	2.87084
	0.04696	426.445	0.0588	149.703	0.04696	305.975	0.0548	87.3163	0.05718	2.98693
	0.0469	426.548	0.05874	148.582	0.0469	304.248	0.05474	87.2315	0.05712	2.92674
	0.04685	422.764	0.05867	147.935	0.04685	309.185	0.05467	86.7719	0.05705	2.84988
	0.0468	429.678	0.05861	146.797	0.0468	308.557	0.05461	86.5488	0.05699	2.94049
	0.04675	420.872	0.05854	146.643	0.04675	307.409	0.05454	86.5361	0.05693	2.93597
	0.0467	427.446	0.05848	145.692	0.0467	303.131	0.05448	86.1119	0.05686	2.98083
	0.04664	425.515	0.05841	145.607	0.04664	298.952	0.05441	85.917	0.0568	3.01738
	0.04659	426.19	0.05835	145.462	0.04659	303.715	0.05435	85.7229	0.05674	3.00539
	0.04654	428.205	0.05828	144.083	0.04654	305.534	0.05428	85.4465	0.05668	3.01687
	0.04649	424.553	0.05822	143.6	0.04649	307.238	0.05422	84.9592	0.05661	2.96017
	0.04644	423.072	0.05816	142.994	0.04644	310.785	0.05416	84.4859	0.05655	2.95008
	0.04639	428.403	0.05809	142.091	0.04639	299.677	0.05409	83.8899	0.05649	2.93789
	0.04634	426.149	0.05803	141.543	0.04634	301.137	0.05403	83.742	0.05643	2.92629
	0.04629	420.825	0.05796	140.896	0.04629	301.338	0.05396	83.2765	0.05636	2.89763
	0.04624	418.046	0.0579	139.537	0.04624	305.649	0.0539	81.8366	0.0563	2.83864
	0.04618	418.398	0.05784	139.565	0.04618	306.604	0.05384	80.9508	0.05624	2.83554
	0.04613	423.123	0.05777	139.443	0.04613	306.1	0.05377	80.4212	0.05618	2.90596
	0.04608	419.017	0.05771	138.99	0.04608	303.271	0.05371	79.1317	0.05612	2.88152
	0.04603	416.286	0.05765	137.967	0.04603	304.986	0.05365	78.5083	0.05606	2.90721
	0.04598	414.206	0.05759	137.396	0.04598	299.337	0.05359	77.6741	0.056	2.88546
	0.04593	419.077	0.05752	136.919	0.04593	299.973	0.05352	77.4811	0.05594	2.92949
	0.04588	421.97	0.05746	135.861	0.04588	304.19	0.05346	76.6771	0.05587	2.86548
	0.04583	432.202	0.0574	135.057	0.04583	303.757	0.0534	76.0413	0.05581	2.82081
	0.04578	417.181	0.05734	134.306	0.04578	302.018	0.05334	75.417	0.05575	2.7925
	0.04573	412.676	0.05727	133.668	0.04573	301.911	0.05327	74.9259	0.05569	2.81118
	0.04568	415.884	0.05721	133.295	0.04568	301.336	0.05321	74.281	0.05563	2.73221
	0.04564	410.512	0.05715	133.267	0.04564	297.335	0.05315	73.8519	0.05557	2.83434
	0.04559	420.211	0.05709	133.19	0.04559	300.236	0.05309	73.9734	0.05551	2.74804
	0.04554	418.108	0.05703	132.854	0.04554	301.273	0.05303	73.381	0.05545	2.72756
	0.04549	410.644	0.05697	131.935	0.04549	298.954	0.05297	72.8031	0.05539	2.62132
	0.04544	421.087	0.0569	131.41	0.04544	298.318	0.0529	72.9281	0.05533	2.6863
	0.04539	417.878	0.05684	130.667	0.04539	300.264	0.05284	72.2727	0.05527	2.71078
	0.04534	417.678	0.05678	130.13	0.04534	302.383	0.05278	71.3721	0.05521	2.68499
	0.04529	414.573	0.05672	129.361	0.04529	297.476	0.05272	71.3448	0.05515	2.69424
	0.04524	416.151	0.05666	129.22	0.04524	298.1	0.05266	71.0972	0.0551	2.65602
	0.0452	416.862	0.0566	128.433	0.0452	296.246	0.0526	70.669	0.05504	2.63999
	0.04515	415.782	0.05654	125.996	0.04515	305.144	0.05254	69.8128	0.05498	2.6257
	0.0451	408.808	0.05648	124.784	0.0451	308.834	0.05248	68.6698	0.05492	2.61448
	0.04505	412.654	0.05642	123.615	0.04505	297.215	0.05242	67.7861	0.05486	2.64032
	0.045	418.038	0.05636	122.919	0.045	295.431	0.05236	67.7498	0.0548	2.56837
	0.04495	414.098	0.0563	121.872	0.04495	303.953	0.0523	66.8538	0.05474	2.58091
	0.04491	411.215	0.05624	120.872	0.04491	301.76	0.05224	66.493	0.05469	2.62027
	0.04486	414.562	0.05618	120.208	0.04486	300.994	0.05218	66.3475	0.05463	2.58072
	0.04481	422.572	0.05612	119.232	0.04481	299.568	0.05212	65.5162	0.05457	2.55084
	0.04476	418.225	0.05606	118.327	0.04476	301.374	0.05206	64.6603	0.05451	2.53997
	0.04472	412.628	0.056	117.646	0.04472	298.549	0.052	64.6464	0.05445	2.59934
	0.04467	406.124	0.05594	117.455	0.04467	298.792	0.05194	64.648	0.0544	2.62764
	0.04462	403.468	0.05588	116.503	0.04462	300.145	0.05188	64.2224	0.05434	2.54437
	0.04458	399.723	0.05582	115.416	0.04458	294.592	0.05182	63.7145	0.05428	2.54487
	0.04453	398.134	0.05576	114.921	0.04453	300.652	0.05176	63.6282	0.05422	2.55903
	0.04448	396.808	0.05571	114.362	0.04448	296.865	0.05171	63.3363	0.05417	2.54007
	0.04443	396.804	0.05565	114.07	0.04443	297.314	0.05165	63.3437	0.05411	2.48093
	0.04439	391.089	0.05559	113.361	0.04439	302.424	0.05159	63.0533	0.05405	2.5114
	0.04434	386.609	0.05553	112.552	0.04434	291.248	0.05153	62.8144	0.054	2.60139
	0.04429	391.507	0.05547	111.576	0.04429	294.641	0.05147	61.9895	0.05394	2.60706
	0.04425	393.05	0.05541	110.884	0.04425	295.167	0.05141	62.0182	0.05388	2.62521
	0.0442	385.173	0.05536	110.723	0.0442	294.394	0.05136	62.1964	0.05383	2.60613
	0.04416	389.608	0.0553	109.643	0.04416	292.036	0.0513	61.9989	0.05377	2.50241
	0.04411	387.775	0.05524	109.502	0.04411	295.152	0.05124	61.7278	0.05371	2.48381
	0.04406	382.897	0.05518	108.54	0.04406	301.512	0.05118	61.2043	0.05366	2.55367
	0.04402	386.117	0.05512	108.154	0.04402	292.917	0.05112	60.8167	0.0536	2.53676
	0.04397	386.964	0.05507	107.318	0.04397	291.606	0.05107	60.4205	0.05355	2.5756
	0.04393	384.689	0.05501	107.161	0.04393	293.864	0.05101	60.4161	0.05349	2.59885
	0.04388	381.501	0.05495	106.985	0.04388	293.079	0.05095	60.5761	0.05343	2.57147
	0.04383	385.577	0.05489	106.295	0.04383	288.306	0.05089	60.0616	0.05338	2.51477
	0.04379	389.967	0.05484	105.677	0.04379	297.432	0.05084	59.3278	0.05332	2.50563
	0.04374	385.738	0.05478	105.46	0.04374	299.078	0.05078	58.812	0.05327	2.51995
	0.0437	381.105	0.05472	104.511	0.0437	294.079	0.05072	58.8667	0.05321	2.53597
	0.04365	383.039	0.05467	104.165	0.04365	290.461	0.05067	58.4794	0.05316	2.45291
	0.04361	374.425	0.05461	103.398	0.04361	294.768	0.05061	57.9596	0.0531	2.51619
	0.04356	379.633	0.05456	102.955	0.04356	295.529	0.05056	57.5558	0.05305	2.52252
	0.04352	371.894	0.0545	102.249	0.04352	296.025	0.0505	57.1173	0.05299	2.50242
	0.04347	380.941	0.05444	101.803	0.04347	302.882	0.05044	57.178	0.05294	2.47799
	0.04343	374.416	0.05439	101.539	0.04343	297.292	0.05039	56.8648	0.05289	2.50466
	0.04338	371.595	0.05433	100.803	0.04338	290.012	0.05033	56.2141	0.05283	2.41257
	0.04334	372.795	0.05428	100.426	0.04334	295.96	0.05028	56.1431	0.05278	2.46185
	0.0433	371.261	0.05422	100.357	0.0433	292.169	0.05022	55.5866	0.05272	2.51127
	0.04325	377.841	0.05416	99.6901	0.04325	291.346	0.05016	55.4872	0.05267	2.54475
	0.04321	376.143	0.05411	98.9461	0.04321	288.156	0.05011	55.4416	0.05261	2.45432
	0.04316	371.627	0.05405	98.6719	0.04316	285.548	0.05005	54.9755	0.05256	2.48144
	0.04312	377.334	0.054	98.2183	0.04312	281.83	0.05	54.7199	0.05251	2.45983
	0.04307	370.582	0.05394	98.0551	0.04307	276.155	0.04994	54.7892	0.05245	2.47713
	0.04303	367.837	0.05389	97.498	0.04303	276.064	0.04989	54.3162	0.0524	2.50629
	0.04299	362.32	0.05383	97.1512	0.04299	286.643	0.04983	54.3885	0.05235	2.42056
	0.04294	366.593	0.05378	97.2245	0.04294	279.204	0.04978	54.3551	0.05229	2.43154
	0.0429	366.101	0.05372	96.7621	0.0429	284.43	0.04972	53.7337	0.05224	2.46714
	0.04286	367.929	0.05367	96.5142	0.04286	284.334	0.04967	53.8218	0.05219	2.40335
	0.04281	366.362	0.05361	95.5158	0.04281	275.441	0.04961	53.8653	0.05213	2.3737
	0.04277	371.088	0.05356	95.316	0.04277	275.85	0.04956	53.445	0.05208	2.38154
	0.04273	372.008	0.05351	94.6655	0.04273	278.031	0.04951	52.9718	0.05203	2.43244
	0.04268	369.642	0.05345	94.0585	0.04268	275.106	0.04945	53.1456	0.05198	2.36855
	0.04264	365.08	0.0534	93.6391	0.04264	275.369	0.0494	53.1351	0.05192	2.40358
	0.0426	369.125	0.05334	92.9707	0.0426	270.987	0.04934	52.9003	0.05187	2.41744
	0.04255	360.086	0.05329	93.0456	0.04255	273.474	0.04929	52.6418	0.05182	2.33723
	0.04251	364.212	0.05324	92.9598	0.04251	272.555	0.04924	52.5037	0.05177	2.35122
	0.04247	366.857	0.05318	92.5213	0.04247	275.046	0.04918	51.8572	0.05171	2.36824
	0.04242	364.338	0.05313	92.0707	0.04242	273.359	0.04913	51.7605	0.05166	2.36969
	0.04238	358.289	0.05308	91.3982	0.04238	274.276	0.04908	51.5756	0.05161	2.35689
	0.04234	356.827	0.05302	90.9782	0.04234	274.645	0.04902	51.4479	0.05156	2.37078
	0.0423	364.502	0.05297	90.1273	0.0423	269.034	0.04897	51.4399	0.05151	2.45177
	0.04225	364.742	0.05292	89.7087	0.04225	267.359	0.04892	51.0687	0.05146	2.43462
	0.04221	362.145	0.05286	89.8229	0.04221	269.987	0.04886	50.5572	0.0514	2.43284
	0.04217	359.691	0.05281	89.6366	0.04217	272.042	0.04881	50.2823	0.05135	2.39866
	0.04213	360.452	0.05276	88.7834	0.04213	270.485	0.04876	50.2455	0.0513	2.37212
	0.04209	358.207	0.05271	88.3077	0.04209	274.635	0.04871	50.2843	0.05125	2.38462
	0.04204	362.054	0.05265	88.3695	0.04204	271.707	0.04865	49.7374	0.0512	2.3262
	0.042	361.168	0.0526	87.8003	0.042	265.966	0.0486	50.0074	0.05115	2.36782
	0.04196	357.97	0.05255	87.2172	0.04196	263.641	0.04855	50.0961	0.0511	2.40302
	0.04192	358.048	0.0525	86.7142	0.04192	266.637	0.0485	49.6039	0.05105	2.37048
	0.04188	350.694	0.05244	86.6801	0.04188	267.347	0.04844	49.6053	0.051	2.38968
	0.04184	353.548	0.05239	86.6221	0.04184	267.261	0.04839	49.3891	0.05095	2.40743
	0.04179	350.917	0.05234	86.5032	0.04179	260.083	0.04834	49.1585	0.0509	2.40495
	0.04175	338.417	0.05229	85.7256	0.04175	259.966	0.04829	49.3614	0.05085	2.37712
	0.04171	336.896	0.05224	85.4332	0.04171	254.342	0.04824	48.9702	0.05079	2.38383
	0.04167	340.132	0.05219	84.9517	0.04167	249.972	0.04819	48.534	0.05074	2.33876
	0.04163	341.56	0.05213	84.6668	0.04163	249.503	0.04813	48.6287	0.05069	2.34282
	0.04159	331.471	0.05208	84.5116	0.04159	251.877	0.04808	48.6289	0.05064	2.30737
	0.04155	333.351	0.05203	84.483	0.04155	251.861	0.04803	48.4676	0.05059	2.273
	0.04151	340.244	0.05198	83.7958	0.04151	247.852	0.04798	47.9748	0.05055	2.19342
	0.04147	339.824	0.05193	83.2077	0.04147	248.25	0.04793	47.5912	0.0505	2.2804
	0.04143	333.929	0.05188	82.6634	0.04143	244.723	0.04788	47.8133	0.05045	2.29879
	0.04138	333	0.05183	82.3744	0.04138	248.406	0.04783	47.3727	0.0504	2.24538
	0.04134	329.678	0.05178	82.2637	0.04134	246.041	0.04778	46.9292	0.05035	2.2321
	0.0413	333.632	0.05173	81.9804	0.0413	240.9	0.04773	46.5034	0.0503	2.21954
	0.04126	332.441	0.05168	81.8293	0.04126	242.734	0.04768	45.9898	0.05025	2.18912
	--	--			--	--	--	--
	--	--					--	--
	--	--					--	--
	--	--					--	--
	--	--					--	--
	--	--					--	--
	--	--					--	--
	--	--					--	--
	--	--					--	--
	--	--					--	--
	--	--					--	--
	--	--					--	--
	--	--					--	--
	--	--					--	--
	--	--					--	--
	--	--					--	--
	--	--					--	--
	--	--					--	--
	--	--					--	--
	--	--					--	--
	--	--					--	--
	--	--					--	--
	--	--					--	--
	--	--					--	--
	--	--					--	--
	--	--					--	--
	--	--					--	--
	--	--					--	--
	--	--					--	--
	--	--					--	--
	--	--					--	--
	--	--					--	--
	--	--					--	--
	--	--					--	--
	--	--					--	--
	--	--					--	--
	--	--					--	--
	--	--					--	--
	--	--					--	--
	--	--					--	--
	--	--					--	--
	--	--					--	--
	--	--					--	--
	--	--					--	--
	--	--					--	--
	--	--					--	--
	--	--					--	--
	--	--					--	--
	--	--					--	--
	--	--					--	--
	--	--					--	--
	--	--					--	--
	--	--					--	--
	--	--					--	--
	--	--					--	--
	--	--					--	--
	--	--					--	--
	--	--					--	--
	--	--					--	--
	--	--					--	--
	--	--					--	--
	--	--					--	--
	--	--					--	--
	--	--					--	--
	--	--					--	--
	--	--					--	--
	--	--					--	--
	--	--					--	--
	--	--					--	--
	--	--					--	--
	--	--					--	--
	--	--					--	--
	--	--					--	--
	--	--					--	--
	--	--					--	--
	--	--					--	--
	--	--					--	--
	--	--					--	--
	--	--					--	--
	--	--					--	--
	--	--					--	--
	--	--					--	--
	--	--					--	--
	--	--					--	--
	--	--					--	--
	--	--					--	--
	--	--					--	--
	--	--					--	--
	--	--					--	--
	--	--					--	--
	--	--					--	--
	--	--					--	--
	--	--					--	--
	--	--					--	--
	--	--					--	--
	--	--					--	--
	--	--					--	--
	--	--					--	--
	--	--					--	--
	--	--					--	--
	--	--					--	--
	--	--					--	--
	--	--					--	--
	--	--					--	--
	--	--					--	--
	--	--					--	--
	--	--					--	--
	--	--					--	--
	--	--					--	--
	--	--					--	--
	--	--					--	--
	--	--					--	--
	--	--					--	--
	--	--					--	--
	--	--					--	--
	--	--					--	--
	--	--					--	--
	--	--					--	--
	--	--					--	--
	--	--					--	--
	--	--					--	--
	--	--					--	--
	--	--					--	--
	--	--					--	--
	--	--					--	--
	--	--					--	--
	--	--					--	--
	--	--					--	--
	--	--					--	--
	--	--					--	--
	--	--					--	--
	--	--					--	--
	--	--					--	--
	--	--					--	--
	--	--					--	--
	--	--					--	--
	--	--					--	--
	--	--					--	--
	--	--					--	--
	--	--					--	--
	--	--					--	--
	--	--					--	--
	--	--					--	--
	--	--					--	--
	--	--					--	--
	--	--					--	--
	--	--					--	--
	--	--					--	--
	--	--					--	--
	--	--					--	--
	--	--					--	--
	--	--					--	--
	--	--					--	--
	--	--					--	--
	--	--					--	--
	--	--					--	--
	--	--					--	--
	--	--					--	--
	--	--					--	--
	--	--					--	--
	--	--					--	--
	--	--					--	--
	--	--					--	--
	--	--					--	--
	--	--					--	--
	--	--					--	--
	--	--					--	--
	--	--					--	--
	--	--					--	--
	--	--					--	--
	--	--					--	--
	--	--					--	--
	--	--					--	--
	--	--					--	--
	--	--					--	--
	--	--					--	--
	--	--					--	--
	--	--					--	--
	--	--					--	--
	--	--					--	--
	--	--					--	--
	--	--					--	--
	--	--					--	--
	--	--					--	--
	--	--					--	--
	--	--					--	--
	--	--					--	--
	--	--					--	--
	--	--					--	--
	--	--					--	--
	--	--					--	--
	--	--					--	--
	--	--					--	--
	--	--					--	--
	--	--					--	--
	--	--					--	--
	--	--					--	--
	--	--					--	--
	--	--					--	--
	--	--					--	--
	--	--					--	--
	--	--					--	--
	--	--					--	--
	--	--					--	--
	--	--					--	--
	--	--					--	--
	--	--					--	--
	--	--					--	--
	--	--					--	--
	--	--					--	--
	--	--					--	--
	--	--					--	--
	--	--					--	--
	--	--					--	--
	--	--					--	--
	--	--					--	--
	--	--					--	--
	--	--					--	--
	--	--					--	--
	--	--					--	--
	--	--					--	--
	--	--					--	--
	--	--					--	--
	--	--					--	--
	--	--					--	--
	--	--					--	--
	--	--					--	--
	--	--					--	--
	--	--					--	--
	--	--					--	--
	--	--					--	--
	--	--					--	--
	--	--					--	--
	--	--					--	--
	--	--					--	--
	--	--					--	--
	--	--					--	--
	--	--					--	--
	--	--					--	--
	--	--					--	--
	--	--					--	--
	--	--					--	--
	--	--					--	--
	--	--					--	--
	--	--					--	--
	--	--					--	--
	--	--					--	--
	--	--					--	--
	--	--					--	--
	--	--					--	--
	--	--					--	--
	--	--					--	--
	--	--					--	--
	--	--					--	--
	--	--					--	--
	--	--					--	--
	--	--					--	--
	--	--					--	--
	--	--					--	--
	--	--					--	--
	--	--					--	--
	--	--					--	--
	--	--					--	--
	--	--					--	--
	--	--					--	--
	--	--					--	--
	--	--					--	--
	--	--					--	--
	--	--					--	--
	--	--					--	--
	--	--					--	--
	--	--					--	--
	--	--					--	--
	--	--					--	--
	--	--					--	--
	--	--					--	--
	--	--					--	--
	--	--					--	--
	--	--					--	--
	--	--					--	--

## Sheet: Fig. 4
Fig. 4.a	Orientational factor					Fig. 4.b	Crystallite size vs. primary particle size								Fig. 4.c	Size distribution of mesocrystals
Long name	Sample	Orientational factor	Standard deviation			Long name	Sample	Crystallite size	Primary particle size	Primary particle standard deviation					Long name	mesocrystal size	Relative frequency
Units						Units		nm	nm	nm					Units	nm
legend						legend									legend		ac-MC	pa-MC	mg-MC
	ac-MC	0.70103	0.02288				ac-MC	15.5	3.97	0.6						75	0	0	0
	pa-MC	0.37397	0.03125				pa-MC	9.8	3.34	1						85	0	0.03175	0
	mg-MC	0.07585	0.0108				mg-MC	8.4	3.41	1						95	0	0.04762	0.03015
																105	0	0.06349	0.05025
																115	0.0099	0.04762	0.1005
																125	0.05941	0.03175	0.11055
																135	0.12871	0.11111	0.19095
																145	0.21782	0.15873	0.21106
																155	0.33663	0.19048	0.1407
																165	0.19802	0.11111	0.0804
																175	0.0396	0.09524	0.0603
																185	0.0099	0.06349	0.02513
																195	0	0.04762	0
																205	0	0	0

## Sheet: Fig. 6
Fig. 6.a	ZFC/FC measurement														Fig. 6.b	Hc vs. orientational factor					Fig. 6.c	Angle dependent Hc behavior of nanochain
Long name	Temperature	Magnetization	Temperature	Magnetization	Temperature	Magnetization	Temperature	Magnetization	Temperature	Magnetization	Temperature	Magnetization			Long name	Orientational factor	Hc				Long name	Field Angle	Hc	Hc SD	Hc	Hc SD	Hc	Hc SD
Unit	K	Am2/kg	K	Am2/kg	K	Am2/kg	K	Am2/kg	K	Am2/kg	K	Am2/kg			Unit		kA/m	kA/m	kA/m		Unit	degree	kA/m	kA/m	kA/m	kA/m	kA/m	kA/m
Legend	ac-MC (ZFC)		ac-MC (FC)		pa-MC (ZFC)		pa-MC (FC)		mg-MC (ZFC)		mg-MC (FC)				Legend		ac-MC	pa-MC	mg-MC		Legend		ac-MC		pa-MC		mg-MC
	3.99983	13.0423	3.99906	22.2882	3.99752	12.9451	3.99956	25.4642	3.99826	14.4054	3.99667	25.3204				0.07585	0.47049	--	--			0	3.1999	0.26407	1.63192	0.76887	1.09364	0.69975
	4.01607	13.0413	4.00022	22.2825	4.01469	12.9442	4.02123	25.4719	4.0175	14.4067	3.99454	25.3256				0.37397		0.76555	--			15	3.61678	0.37279	1.9553	0.66431	1.1885	0.67482
	4.03668	13.0431	4.00391	22.2863	4.0437	12.9487	4.04819	25.467	4.05026	14.409	3.99387	25.3244				0.70103		--	1.88198			30	3.7359	0.00435	1.8852	0.68307	1.16654	0.48994
	4.1257	13.0444	3.99825	22.2886	4.12432	12.9507	4.11783	25.4639	4.12209	14.4107	3.99208	25.326										45	4.20236	0.53987	1.91932	0.74862	1.10484	0.44644
	4.18305	13.0444	3.99459	22.2911	4.20408	12.9527	4.20832	25.471	4.20815	14.4124	3.99261	25.3202										60	4.56468	0.71529	2.74374	0.96078	1.23993	0.48686
	4.31031	13.048	3.99553	22.2874	4.29697	12.9543	4.29528	25.4681	4.3157	14.414	3.98839	25.325										75	5.13834	0.80497	3.13542	0.92964	1.35227	0.5153
	4.40474	13.0502	3.99855	22.2824	4.40478	12.9605	4.45248	25.4679	4.42843	14.4196	3.99256	25.3238										90	6.56862	1.35554	3.4733	0.32357	1.48218	0.54252
	4.52785	13.0534	3.99758	22.2889	4.53658	12.9663	4.5817	25.4762	4.55823	14.4271	3.99891	25.3184
	4.66886	13.0584	3.99664	22.2894	4.67858	12.9771	4.72729	25.465	4.70804	14.4427	3.99893	25.3251
	4.8163	13.0678	3.99478	22.2846	4.82253	12.9961	4.84497	25.4713	4.8452	14.4611	3.99392	25.3277
	4.97227	13.0809	3.99482	22.2873	5.0221	13.0165	4.98332	25.4724	4.96899	14.4863	3.99093	25.3305
	5.15009	13.0978	3.99495	22.2881	5.15314	13.0414	5.1379	25.4742	5.15765	14.5217	3.99368	25.3268
	5.33951	13.1136	3.98986	22.2954	5.33014	13.074	5.35257	25.4754	5.37169	14.5639	3.99043	25.3246
	5.53343	13.1348	3.98975	22.2879	5.54727	13.1119	5.58415	25.4788	5.58832	14.6208	3.99243	25.3243
	5.75896	13.1579	3.99695	22.2917	5.75515	13.1598	5.74835	25.4736	5.82759	14.6842	3.99439	25.3289
	5.99939	13.1872	3.99857	22.286	6.0015	13.2124	6.04811	25.4713	6.04008	14.748	3.99582	25.3297
	6.22804	13.2156	3.99589	22.2847	6.27477	13.2693	6.27949	25.4733	6.27572	14.8215	3.99224	25.3283
	6.53409	13.2488	3.99484	22.2899	6.52601	13.3375	6.54335	25.4755	6.52989	14.8999	3.99021	25.3258
	6.8191	13.2839	3.99269	22.2835	6.82905	13.4029	6.80969	25.4805	6.88955	14.9812	3.99137	25.3242
	7.08209	13.3196	3.99584	22.2856	7.13317	13.4789	7.16412	25.4818	7.10605	15.0704	3.98886	25.317
	7.35486	13.3552	3.99411	22.2847	7.39567	13.5552	7.42978	25.4797	7.51021	15.1612	3.98984	25.3283
	7.66518	13.3955	3.99141	22.2895	7.69635	13.6406	7.81034	25.4819	7.79291	15.256	3.99105	25.3237
	8.10284	13.4387	3.9953	22.2921	8.12602	13.7237	8.09461	25.4831	8.11103	15.3522	3.99819	25.3309
	8.42703	13.4849	3.99213	22.2906	8.38968	13.8127	8.40025	25.4815	8.42328	15.4528	3.99907	25.331
	8.7117	13.5326	3.99129	22.2887	8.7183	13.9053	8.72359	25.4876	8.76946	15.5543	3.99045	25.3358
	9.03633	13.5735	3.99242	22.293	9.00555	14.0005	9.04682	25.483	9.07736	15.6549	3.99035	25.3331
	9.32363	13.6203	3.99179	22.2867	9.41763	14.0907	9.38762	25.4833	9.3864	15.7529	3.99361	25.3316
	9.63686	13.6651	3.99933	22.2886	9.71811	14.185	9.68544	25.4888	9.72647	15.8484	3.99001	25.3342
	10.0438	13.7083	3.99883	22.2902	10.0115	14.2795	10.0188	25.4927	10.0335	15.9475	3.98696	25.332
	10.3019	13.7568	3.99288	22.296	10.4049	14.3846	10.3588	25.4948	10.356	16.0389	3.98449	25.3255
	10.6058	13.8018	3.98866	22.2939	10.6797	14.4813	10.6919	25.4874	10.6609	16.1336	4.00089	25.3389
	10.9395	13.8468	3.9915	22.2931	10.9665	14.5812	11.0028	25.4976	10.9742	16.2272	4.01512	25.344
	11.2308	13.8938	3.98944	22.2905	11.3029	14.6753	11.2921	25.4912	11.2847	16.3226	4.04291	25.3395
	11.5894	13.9389	3.98382	22.2901	11.6473	14.7704	11.6799	25.4987	11.6365	16.4188	4.09617	25.3366
	11.951	13.9872	3.98438	22.2911	11.9989	14.8775	11.9649	25.4981	11.9815	16.5143	4.17831	25.3366
	12.2362	14.0323	3.98744	22.2849	12.2774	14.9785	12.2665	25.5026	12.3038	16.6076	4.27219	25.3403
	12.5512	14.0806	3.98796	22.2964	12.5938	15.0816	12.5946	25.497	12.6316	16.7053	4.37764	25.3411
	12.863	14.128	3.98397	22.2961	12.9096	15.1828	12.9223	25.5048	12.9564	16.7991	4.51105	25.3445
	13.1726	14.1745	3.97929	22.2952	13.2517	15.2906	13.2448	25.5049	13.2413	16.8926	4.64825	25.3469
	13.469	14.2221	3.98563	22.295	13.5753	15.3973	13.5644	25.5012	13.5607	16.9805	4.77566	25.3501
	13.7975	14.2703	3.98304	22.3035	13.8997	15.5059	13.9089	25.5083	13.8762	17.0691	4.89917	25.3428
	14.1787	14.3144	3.96416	22.2995	14.2082	15.608	14.225	25.5072	14.2106	17.1576	5.09466	25.3463
	14.5286	14.3621	3.96522	22.2963	14.5342	15.7195	14.4416	25.508	14.5086	17.248	5.26612	25.3513
	14.7785	14.4084	3.97175	22.3007	14.8277	15.8281	14.6849	25.5107	14.7617	17.3316	5.46909	25.3464
	15.0241	14.4525	3.9812	22.2987	15.2394	15.9837	15.0815	25.5116	15.1007	17.4502	5.67183	25.3502
	15.325	14.4971	4.00433	22.2969	15.5305	16.0874	15.5025	25.5208	15.5039	17.5285	5.90781	25.3441
	15.6603	14.5442	4.00084	22.3148	15.8286	16.1857	15.8885	25.5206	15.8795	17.608	6.15493	25.346
	15.9681	14.5886	4.01453	22.3112	16.1857	16.288	16.3828	25.5225	16.2917	17.69	6.47815	25.3394
	16.3104	14.6316	4.03916	22.3161	16.509	16.3931	16.8545	25.5181	16.6228	17.7747	6.71902	25.343
	16.6573	14.6778	4.0932	22.315	16.8699	16.4959	17.1738	25.5235	16.9333	17.8589	7.00979	25.3524
	16.9987	14.7239	4.15697	22.3163	17.2229	16.6093	17.4586	25.529	17.2671	17.9457	7.32419	25.3452
	17.4304	14.7967	4.23682	22.3128	17.5687	16.7107	17.7879	25.5205	17.7046	18.0746	7.648	25.3521
	17.8742	14.8444	4.35289	22.3152	17.8837	16.8173	18.0938	25.5328	18.1214	18.159	7.91394	25.3495
	18.1987	14.8928	4.47528	22.317	18.2801	16.925	18.3982	25.5323	18.4028	18.2375	8.25582	25.3487
	18.7224	14.9624	4.63292	22.3196	18.6984	17.0683	18.6899	25.534	18.7152	18.3161	8.61724	25.349
	18.9682	15.0107	4.77616	22.3214	19.0236	17.1655	19.2276	25.5309	19.0024	18.3915	8.91157	25.3539
	19.27	15.0565	4.89366	22.3199	19.319	17.2579	19.4399	25.5367	19.3271	18.4651	9.23121	25.3545
	19.5937	15.0952	5.06005	22.3157	19.6331	17.3393	19.7831	25.539	19.6372	18.5343	9.51149	25.3541
	19.9036	15.1354	5.25118	22.3221	19.9292	17.4259	20.0839	25.5472	20.099	18.6411	9.90882	25.3598
	20.2068	15.1797	5.46959	22.3197	20.2767	17.5079	20.4353	25.5469	20.3879	18.7063	10.2082	25.3648
	20.5154	15.2188	5.69215	22.3212	20.6048	17.5862	20.8145	25.5399	20.7165	18.7728	10.5481	25.3632
	20.8248	15.2613	5.91238	22.319	20.884	17.6621	21.1693	25.5426	21.0299	18.8359	10.8778	25.3609
	21.1361	15.2982	6.13197	22.3335	21.1725	17.7336	21.5101	25.5454	21.3717	18.9012	11.1806	25.3572
	21.4426	15.342	6.46074	22.3256	21.5094	17.8024	21.8717	25.546	21.7724	18.9653	11.4889	25.3619
	21.8569	15.3805	6.68855	22.3311	21.8315	17.8661	22.1978	25.5433	22.0955	19.0603	11.7814	25.3604
	22.1687	15.4171	6.94245	22.3345	22.1425	17.9281	22.5274	25.5507	22.4352	19.119	12.102	25.3661
	22.4508	15.4566	7.23782	22.3376	22.4468	17.9883	22.8194	25.5551	22.8262	19.1795	12.4322	25.3616
	22.7596	15.4933	7.6236	22.3374	22.7879	18.054	23.1497	25.5474	23.1262	19.2376	12.8045	25.3694
	23.0898	15.5281	7.90614	22.3359	23.0991	18.1136	23.4348	25.5543	23.4381	19.2958	13.1706	25.3684
	23.3927	15.5646	8.28205	22.3345	23.4201	18.164	23.765	25.5554	23.7566	19.354	13.5931	25.3618
	23.7053	15.5982	8.61168	22.3343	23.7373	18.2215	24.0538	25.5593	24.0196	19.407	13.828	25.3666
	24.0367	15.6333	8.88981	22.3385	24.043	18.2691	24.4673	25.563	24.3626	19.4614	14.1996	25.3663
	24.3173	15.6652	9.20894	22.3399	24.3717	18.3213	24.7441	25.5627	24.7177	19.5134	14.4034	25.372
	24.6601	15.6968	9.54293	22.339	24.6958	18.3726	25.0392	25.5593	25.0246	19.5671	14.6704	25.372
	24.9629	15.7269	9.86792	22.3391	25	18.4194	25.3856	25.5664	25.4198	19.6408	15.0105	25.373
	25.2903	15.756	10.1767	22.3374	25.3121	18.4649	25.7651	25.5615	25.798	19.6915	15.3749	25.3696
	25.6174	15.7862	10.4935	22.3423	25.64	18.5091	26.1163	25.5642	26.1195	19.7368	15.7323	25.3782
	25.9225	15.8162	10.8183	22.341	25.9479	18.5609	26.4697	25.5728	26.4203	19.7852	16.1354	25.3826
	26.2115	15.8416	11.1727	22.3443	26.2939	18.6034	26.8312	25.569	26.8457	19.8326	16.7576	25.3807
	26.6804	15.8694	11.4957	22.3454	26.6291	18.6434	27.2406	25.5734	27.1264	19.8783	17.0564	25.3842
	26.8927	15.9088	11.8103	22.3458	26.9287	18.6826	27.5628	25.5673	27.4912	19.9457	17.3829	25.3831
	27.3685	15.9312	12.1294	22.3446	27.249	18.7464	27.8667	25.5732	27.7852	19.9893	17.6772	25.3875
	27.7617	15.9681	12.4553	22.3461	27.7315	18.784	28.2081	25.58	28.1763	20.0299	18.0298	25.3789
	28.1204	15.9913	12.7897	22.3524	28.0221	18.8253	28.5815	25.5749	28.49	20.0738	18.4179	25.3842
	28.4416	16.015	13.0856	22.3507	28.3229	18.8599	28.9701	25.5764	28.9702	20.1347	18.7396	25.3891
	28.9282	16.0491	13.3979	22.3546	28.6462	18.9011	29.3632	25.5741	29.2664	20.1737	19.0223	25.3925
	29.2205	16.07	13.7421	22.3557	29.1313	18.9548	29.7694	25.5787	29.6634	20.2357	19.3005	25.3887
	29.5397	16.0943	14.0438	22.354	29.4335	18.9908	30.0839	25.5774	30.0138	20.2732	19.6199	25.3918
	30.1012	16.1259	14.2528	22.3603	29.7232	19.029	30.3909	25.5813	30.368	20.3101	20.1049	25.3836
	30.3468	16.1473	14.5172	22.363	30.298	19.0733	30.8731	25.5837	30.7076	20.3459	20.407	25.3924
	30.6463	16.1679	14.8126	22.3593	30.5238	19.1104	31.1747	25.5861	31.0011	20.383	20.7712	25.3942
	30.9804	16.188	15.2784	22.3718	30.8903	19.1427	31.5012	25.5827	31.5318	20.4356	21.0893	25.4004
	31.4395	16.2144	15.7393	22.3731	31.1166	19.1902	31.7913	25.5845	31.7798	20.4732	21.4122	25.4004
	31.7781	16.2356	15.9935	22.3707	31.6251	19.2237	32.368	25.5892	32.3323	20.5225	21.7483	25.4012
	32.246	16.2646	16.4488	22.373	32.0061	19.274	32.5979	25.5865	32.5401	20.5585	22.0718	25.4021
	32.5349	16.2819	16.7867	22.381	32.3832	19.3066	32.8937	25.5869	32.8529	20.5906	22.4028	25.4
	32.8439	16.2993	17.1219	22.3815	32.7071	19.339	33.1992	25.5932	33.1877	20.6251	22.7171	25.3986
	33.1498	16.3197	17.5213	22.3818	32.999	19.3632	33.5057	25.5879	33.6214	20.674	23.0234	25.4017
	33.7355	16.3449	17.8275	22.3775	33.3395	19.3976	34.0027	25.596	33.9466	20.7062	23.3494	25.4023
	33.9478	16.3623	18.0811	22.3825	33.7208	19.4382	34.2877	25.589	34.2534	20.7342	23.6644	25.4032
	34.2411	16.3786	18.4002	22.3874	34.1146	19.4677	34.6055	25.5949	34.6477	20.7839	23.9614	25.4067
	34.8107	16.4044	18.8615	22.3912	34.4302	19.4999	35.1196	25.5909	35.0395	20.8128	24.2991	25.4028
	35.0472	16.4184	19.1273	22.3884	34.8798	19.5459	35.4167	25.5938	35.3552	20.843	24.6107	25.412
	35.3289	16.4365	19.4351	22.3911	35.1885	19.5668	35.7109	25.5961	35.6668	20.874	24.8993	25.41
	35.6378	16.4538	19.7564	22.3913	35.5138	19.6002	36.1949	25.5998	35.9777	20.9047	25.2315	25.4072
	35.9493	16.4689	20.1539	22.3878	35.8332	19.6285	36.4991	25.5979	36.2938	20.9484	25.5317	25.4066
	36.5183	16.4946	20.4404	22.3892	36.1681	19.6548	36.8225	25.5995	36.7656	20.9755	25.8321	25.4087
	36.8939	16.5166	20.7799	22.3898	36.6093	19.6978	37.1373	25.5959	37.0784	21.0047	26.2002	25.404
	37.1973	16.5337	21.0658	22.3944	36.9316	19.7252	37.5805	25.6019	37.4067	21.0479	26.5513	25.4051
	37.4899	16.5485	21.3485	22.3982	37.3015	19.7653	37.9008	25.6	37.8538	21.0719	26.966	25.4058
	37.8291	16.5626	21.6961	22.4008	37.6817	19.7889	38.2009	25.5989	38.1959	21.1145	27.2933	25.4153
	38.3028	16.5856	22.0836	22.4013	38.0834	19.8148	38.5786	25.604	38.6469	21.1417	27.7467	25.4082
	38.6013	16.6013	22.495	22.4028	38.5476	19.8557	39.09	25.5967	38.9366	21.1685	28.155	25.412
	39.1516	16.6262	22.8217	22.4078	38.9996	19.8952	39.3829	25.6033	39.2318	21.1932	28.3932	25.4115
	39.3747	16.6384	23.1345	22.4074	39.2366	19.9194	39.8297	25.6041	39.5596	21.2166	28.9359	25.4112
	39.6721	16.6523	23.4443	22.4075	39.616	19.9579	40.1357	25.5988	39.8588	21.2585	29.1799	25.4149
	39.9823	16.6722	23.7969	22.41	39.9954	19.9822	40.5193	25.5993	40.3075	21.2794	29.4882	25.4175
	40.4534	16.6881	24.1224	22.416	40.2904	20.001	40.8762	25.6013	40.6811	21.3183	29.8167	25.4239
	40.7514	16.7004	24.4379	22.4134	40.5911	20.0281	41.2251	25.5946	41.0706	21.3418	30.1163	25.4182
	41.2331	16.7219	24.7414	22.4174	41.0977	20.0662	41.5568	25.5979	41.3781	21.3738	30.5122	25.4193
	41.5342	16.7348	25.2356	22.4214	41.3767	20.0951	42.1052	25.5939	41.8571	21.4001	30.8598	25.4173
	41.981	16.7525	25.544	22.4194	41.8105	20.1184	42.3529	25.5941	42.1572	21.4198	31.3196	25.4194
	42.3015	16.766	25.8416	22.4205	42.1565	20.1426	42.7983	25.5957	42.4521	21.4592	31.7609	25.4215
	42.5993	16.7793	26.1611	22.419	42.4445	20.1732	43.1111	25.5866	42.8287	21.4786	32.14	25.4197
	43.0165	16.8007	26.4719	22.4246	42.8937	20.1993	43.4059	25.5906	43.2196	21.4963	32.435	25.4176
	43.3509	16.8119	26.777	22.4198	43.6817	20.2533	43.9635	25.5877	43.5431	21.5347	32.727	25.4206
	43.6619	16.825	27.2644	22.4144	43.9773	20.2714	44.1915	25.5888	43.977	21.5544	33.053	25.421
	43.9519	16.8363	27.5712	22.4203	44.2863	20.2998	44.6493	25.5892	44.2891	21.587	33.3806	25.4241
	44.5066	16.8552	27.8987	22.4212	44.7377	20.3253	44.9584	25.5894	44.7587	21.6063	33.9693	25.4273
	44.7362	16.8693	28.3775	22.4214	45.0405	20.3513	45.416	25.5875	45.06	21.6357	34.1708	25.4246
	45.0219	16.8791	28.7042	22.4223	45.3486	20.368	45.7094	25.5906	45.5086	21.6588	34.5153	25.4213
	45.4319	16.9002	28.9823	22.4252	45.7199	20.4034	46.002	25.5932	45.8096	21.6795	34.8688	25.4306
	45.8056	16.9108	29.3851	22.4289	46.1009	20.419	46.3902	25.5861	46.1129	21.7023	35.2911	25.4283
	46.1028	16.9242	29.7655	22.433	46.6157	20.4529	46.7575	25.5864	46.4056	21.7189	35.6048	25.4255
	46.4047	16.935	30.157	22.4323	46.8335	20.4673	47.0801	25.59	46.715	21.7491	36.1576	25.4229
	46.7252	16.9569	30.4206	22.4317	47.2897	20.5001	47.3752	25.5894	47.1813	21.7677	36.3996	25.4245
	47.1705	16.9661	30.7339	22.4312	47.6385	20.5226	47.7358	25.588	47.4949	21.7898	36.7904	25.4292
	47.4639	16.9794	31.1068	22.4312	47.9331	20.5435	48.1273	25.5897	47.8707	21.8183	37.1621	25.4213
	47.9191	16.9986	31.5415	22.4339	48.2222	20.5683	48.5867	25.5879	48.3099	21.835	37.5606	25.4197
	48.2382	17.0093	31.9509	22.431	48.683	20.5924	49.0232	25.5907	48.528	21.8584	37.9192	25.4262
	48.5889	17.0248	32.2289	22.4303	48.9708	20.6101	49.3272	25.5912	48.8032	21.8773	38.2306	25.4213
	48.9706	17.0396	32.567	22.435	49.2667	20.6343	49.6529	25.5942	49.0833	21.895	38.5656	25.4201
	49.2578	17.0508	32.8791	22.4369	49.5788	20.6483	49.9345	25.5948	49.5669	21.926	39.0054	25.4232
	49.6856	17.0678	33.2648	22.4448	49.8859	20.6739	50.3903	25.5938	49.9023	21.9436	39.3031	25.4205
	50.0609	17.0803	33.6769	22.439	50.3291	20.6924	50.6819	25.5906	50.197	21.9687	39.6168	25.4162
	50.5706	17.0987	33.9884	22.4439	50.708	20.7269	51.1242	25.5938	50.6349	21.9871	40.0564	25.4168
	50.7874	17.1108	34.4713	22.4366	51.0775	20.7446	51.4957	25.5934	50.9319	22.006	40.3901	25.4154
	51.0948	17.1213	34.9638	22.4444	51.3901	20.7617	51.9001	25.5883	51.249	22.0303	40.9016	25.4126
	51.5321	17.137	35.2662	22.4388	51.6668	20.7782	52.1832	25.5872	51.7968	22.0462	41.305	25.4107
	51.8276	17.1478	35.5629	22.4445	51.9819	20.7944	52.6307	25.5959	52.0026	22.074	41.6241	25.4124
	52.1432	17.1607	35.8736	22.4455	52.458	20.8253	52.9282	25.589	52.5567	22.0888	41.9231	25.4093
	52.5058	17.1751	36.2413	22.4466	52.8283	20.8498	53.4475	25.5865	52.7607	22.1134	42.2171	25.4098
	52.8954	17.1886	36.6063	22.4458	53.2866	20.8646	53.6965	25.5919	53.1786	22.1334	42.7867	25.4019
	53.191	17.1987	36.9926	22.451	53.6783	20.8968	53.9663	25.5814	53.4602	22.151	42.997	25.4085
	53.4815	17.212	37.2944	22.454	53.965	20.9122	54.4015	25.5893	53.857	22.1663	43.2916	25.4092
	53.7936	17.2291	37.7212	22.4552	54.2496	20.9274	54.8485	25.5877	54.1977	22.1932	43.6896	25.4076
	54.2515	17.2384	38.0466	22.4509	54.5582	20.944	55.129	25.5831	54.4974	22.2073	44.0503	25.4017
	54.5381	17.2515	38.5663	22.4562	54.9211	20.9747	55.4144	25.5858	54.8901	22.2238	44.3484	25.4036
	55.0384	17.2663	38.7998	22.4524	55.3032	20.9896	55.7856	25.586	55.182	22.2469	44.8248	25.4035
	55.3041	17.2765	39.115	22.4464	55.8478	21.0095	56.0769	25.5867	55.5587	22.2625	45.2944	25.4035
	55.8195	17.2936	39.6394	22.447	56.076	21.0328	56.3971	25.5858	55.852	22.2771	45.5918	25.4003
	56.0483	17.3041	40.1193	22.4489	56.6043	21.0564	56.6836	25.5837	56.0861	22.2956	45.899	25.4018
	56.3591	17.316	40.3435	22.4478	56.8228	21.0805	56.9916	25.5955	56.534	22.3101	46.3374	25.4055
	56.9046	17.332	40.6426	22.4458	57.353	21.0958	57.4393	25.59	56.9043	22.3292	46.6131	25.4035
	57.1247	17.3445	41.205	22.4485	57.7854	21.1256	57.9	25.5941	57.2853	22.3484	47.0223	25.4031
	57.6569	17.3582	41.4094	22.4431	57.9991	21.1415	58.1859	25.5939	57.5727	22.3723	47.2949	25.4002
	57.8743	17.3661	41.7469	22.4402	58.3126	21.1606	58.5677	25.595	58.0161	22.3881	47.7339	25.3947
	58.1578	17.3781	42.1204	22.4411	58.7774	21.1811	58.9531	25.5993	58.328	22.4109	48.0211	25.4
	58.4544	17.3886	42.5129	22.441	59.0727	21.1965	59.2373	25.5974	58.6517	22.4225	48.3872	25.3991
	58.8189	17.4004	42.817	22.442	59.5365	21.2218	59.5556	25.5903	59.0958	22.4377	48.7073	25.3987
	59.2227	17.4139	43.2075	22.4436	59.8248	21.2398	59.8688	25.5944	59.3999	22.4533	49.1536	25.3972
	59.6248	17.4322	43.7239	22.4439	60.1336	21.2568	60.2342	25.5969	59.8075	22.4674	49.3887	25.3968
	59.9738	17.4427	44.043	22.4435	60.4587	21.2682	60.6258	25.6034	60.0796	22.4914	49.8253	25.3984
	60.3437	17.459	44.3625	22.4411	60.7407	21.2857	61.0797	25.5919	60.4534	22.5055	50.1165	25.3959
	60.7105	17.4682	44.9077	22.4403	61.0376	21.3036	61.3635	25.5971	60.7587	22.5278	50.6639	25.3909
	61.1088	17.4878	45.1026	22.4399	61.3769	21.3254	61.6893	25.5978	61.1516	22.542	50.9291	25.3926
	61.4756	17.4949	45.4258	22.4466	61.7758	21.3413	62.1288	25.5992	61.5287	22.5531	51.3357	25.3929
	61.7649	17.5065	45.7304	22.4451	62.0959	21.3543	62.5781	25.5991	61.8998	22.577	51.6431	25.3912
	62.1092	17.517	46.1341	22.4442	62.4236	21.3787	62.8957	25.5982	62.2765	22.5938	51.9685	25.3882
	62.4428	17.5252	46.3826	22.448	62.8634	21.3981	63.2084	25.6038	62.8097	22.609	52.4999	25.3896
	62.8714	17.5409	46.7777	22.4823	63.1677	21.4086	63.5599	25.6046	63.0444	22.6266	52.7119	25.3869
	63.1593	17.56	47.0709	22.4353	63.4646	21.4262	63.9374	25.6013	63.4206	22.6418	53.148	25.3871
	63.6031	17.5669	47.4152	22.4331	63.7457	21.4494	64.2441	25.6036	63.7842	22.6562	53.4526	25.3818
	64.1353	17.584	47.6914	22.433	64.2153	21.4656	64.6155	25.6029	64.0849	22.6795	53.9894	25.3838
	64.3549	17.5945	47.9886	22.4352	64.7403	21.4818	64.9771	25.6026	64.3926	22.6912	54.2049	25.3861
	64.6617	17.608	48.2941	22.4314	64.9802	21.4996	65.2894	25.6037	64.8494	22.7044	54.4985	25.3828
	64.9386	17.6139	48.7578	22.436	65.2569	21.521	65.5983	25.6063	65.1288	22.7209	55.028	25.3813
	65.2503	17.6258	49.0309	22.4346	65.7151	21.5401	65.8962	25.606	65.5255	22.7396	55.2475	25.3801
	65.5467	17.635	49.3671	22.4344	66.0104	21.5513	66.1901	25.6087	65.9952	22.7526	55.6179	25.3804
	66.0171	17.655	49.721	22.4403	66.3243	21.5678	66.6715	25.6094	66.2292	22.7699	55.8448	25.3804
	66.4699	17.6662	50.1116	22.44	66.6372	21.5791	66.9654	25.6145	66.6678	22.7828	56.2903	25.3739
	66.7656	17.6716	50.4235	22.4397	67.1626	21.6011	67.415	25.6119	66.9599	22.7983	56.5983	25.3807
	67.0804	17.6853	50.7516	22.4398	67.3875	21.6144	67.7358	25.6119	67.2617	22.8137	56.9214	25.3784
	67.6072	17.7022	51.1653	22.4399	67.6974	21.6317	68.0223	25.6162	67.8076	22.8312	57.2872	25.377
	67.8427	17.7088	51.4646	22.4398	68.1486	21.6509	68.3324	25.6165	68.1573	22.8439	57.6649	25.3794
	68.1329	17.7211	51.9137	22.442	68.6042	21.6701	68.7579	25.6149	68.4676	22.8583	57.9599	25.3767
	68.6339	17.7362	52.2818	22.437	68.9739	21.6942	69.0723	25.62	68.7658	22.8717	58.2729	25.3695
	68.9062	17.7425	52.6311	22.4384	69.3459	21.711	69.3961	25.6151	69.0854	22.8907	58.6287	25.3749
	69.4105	17.7573	53.019	22.4391	69.66	21.72	69.6926	25.6225	69.5303	22.9012	58.9839	25.3784
	69.5998	17.7666	53.2775	22.4388	69.9621	21.7346	70.1515	25.6247	69.8242	22.9215	59.4427	25.3722
	69.9749	17.778	53.7299	22.4399	70.3386	21.7552	70.5157	25.6257	70.1448	22.9331	59.6542	25.3763
	70.4123	17.7923	54.1503	22.4383	70.7118	21.772	70.988	25.6248	70.6027	22.9433	60.1001	25.3771
	70.7273	17.8007	54.4184	22.4397	71.27	21.79	71.8813	25.6348	70.8895	22.9623	60.5265	25.3731
	71.4357	17.8213	54.7137	22.4387	72.0934	21.8332	72.3894	25.6319	71.6351	22.987	60.8433	25.3692
	72.0982	17.8461	55.1087	22.4391	72.652	21.8617	73.0726	25.632	72.4254	23.0143	61.1508	25.366
	72.964	17.8742	55.3739	22.4403	73.4421	21.8918	73.9826	25.6318	73.2207	23.0454	61.4398	25.3675
	73.6812	17.8946	55.805	22.4405	74.0472	21.9182	74.6168	25.6364	73.7064	23.0673	61.7541	25.3701
	74.3733	17.9176	56.096	22.4429	74.7899	21.9559	75.1578	25.6404	74.409	23.0888	62.1425	25.3731
	75.0215	17.9391	56.4082	22.4416	75.6751	21.9941	75.9967	25.6428	75.0982	23.1178	62.4965	25.377
	75.8955	17.9678	56.7197	22.4413	76.4131	22.021	76.8552	25.6511	75.8775	23.1433	62.8283	25.3755
	76.6715	17.9909	57.2498	22.4424	77.0053	22.0471	77.4704	25.6525	76.6058	23.1714	63.2591	25.3723
	77.199	18.0129	57.4984	22.4441	77.7459	22.0764	78.1697	25.6565	77.3036	23.1929	63.5673	25.3698
	77.9383	18.0365	58.009	22.4445	78.5486	22.1125	78.9479	25.6552	77.9173	23.2168	64.0168	25.3709
	78.7219	18.0552	58.2149	22.4452	79.1752	22.1346	79.6259	25.6604	78.654	23.24	64.4014	25.3735
	79.2646	18.0741	58.5036	22.4462	79.8248	22.1695	80.2912	25.6698	79.4403	23.2689	64.7676	25.3738
	80.0554	18.0989	58.827	22.4448	80.6793	22.204	81.172	25.6748	80.0625	23.2893	65.0746	25.3728
	80.791	18.117	59.1223	22.4461	81.3848	22.2312	81.7974	25.6748	80.9717	23.3203	65.376	25.3711
	81.423	18.1421	59.4983	22.448	82.1936	22.2559	82.5649	25.6788	81.3746	23.3341	65.6733	25.3694
	82.2532	18.1644	59.8812	22.4481	82.9264	22.2873	83.2266	25.6828	82.2391	23.3591	66.2299	25.3653
	82.9774	18.1866	60.1941	22.4485	83.5089	22.3106	83.9643	25.6871	83.0458	23.3828	66.4337	25.3728
	83.5941	18.2012	60.4862	22.4507	84.1855	22.341	84.7338	25.6913	83.6374	23.3997	66.7429	25.3678
	84.2388	18.224	60.8823	22.4508	84.7649	22.3605	85.3636	25.6912	84.3384	23.4239	67.1679	25.3708
	85.0511	18.2464	61.2263	22.4504	85.5282	22.3879	86.0622	25.6915	85.0344	23.4449	67.5764	25.3731
	85.7882	18.2634	61.7885	22.4536	86.2423	22.4152	86.7877	25.7006	85.7	23.4646	67.8115	25.3691
	86.433	18.2829	62.0007	22.4529	86.8962	22.4434	87.4428	25.707	86.3657	23.4885	68.3355	25.3709
	87.1464	18.3117	62.3025	22.4534	87.5505	22.474	87.8929	25.7041	86.8498	23.4992	68.4817	25.3704
	87.8351	18.33	62.6728	22.4542	88.0633	22.4902	88.3275	25.7095	87.6459	23.5231	68.8433	25.3718
	88.1702	18.3402	63.0641	22.4536	88.3636	22.4948	88.6386	25.7086	88.0394	23.5397	69.1466	25.3709
	88.5396	18.3519	63.3608	22.454	88.6774	22.5132	88.949	25.7111	88.3408	23.5477	69.4713	25.3705
	88.9064	18.3626	63.8858	22.4564	89.0633	22.5234	89.2524	25.7153	88.6189	23.5554	69.7759	25.3689
	89.206	18.3718	64.1054	22.4571	89.3551	22.5338	89.6674	25.7161	88.9246	23.5641	70.1576	25.3711
	89.5263	18.3807	64.4027	22.4585	89.7046	22.546	90.1204	25.7183	89.2459	23.5718	70.5431	25.3709
	89.847	18.3874	64.7111	22.4583	90.0398	22.5579	90.5157	25.723	89.7277	23.5894	70.824	25.3677
	90.2352	18.4013	65.1654	22.4585	90.3085	22.5706	90.8122	25.72	90.0326	23.5943	71.3862	25.3688
	90.6212	18.411	65.4784	22.4594	90.7486	22.5848	91.2054	25.7257	90.8721	23.6206	72.1758	25.3709
	90.9221	18.4219	65.7655	22.4607	91.0766	22.5949	91.4283	25.7256	91.0806	23.6269	72.8611	25.3691
	91.2426	18.4292	66.1872	22.4635	91.3942	22.6082	91.8204	25.7282	91.4814	23.6364	73.7425	25.3706
	91.7499	18.4418	66.5828	22.4647	91.693	22.6181	92.1417	25.7296	91.791	23.6451	74.4239	25.3711
	91.9978	18.4519	66.9208	22.467	92.0066	22.6333	92.4203	25.7312	92.2832	23.656	75.1025	25.3714
	92.3108	18.4669	67.2981	22.4675	92.454	22.6486	92.9019	25.7326	92.5181	23.6654	75.7758	25.3732
	92.7668	18.4732	67.5989	22.4671	92.9185	22.6635	93.1313	25.7365	92.7911	23.669	76.5437	25.3722
	93.047	18.4815	67.8739	22.4699	93.223	22.6721	93.451	25.737	93.2091	23.6795	77.3353	25.3724
	93.3866	18.4911	68.1792	22.4724	93.5211	22.6819	93.7531	25.7396	93.5732	23.6871	78.0634	25.3745
	93.7339	18.4988	68.659	22.4721	93.9052	22.6908	94.2003	25.7413	93.8919	23.6954	78.7365	25.3751
	94.0153	18.5079	69.0396	22.4746	94.1461	22.7049	94.5266	25.7466	94.1792	23.7028	79.4703	25.3753
	94.3206	18.5145	69.5812	22.4748	94.7089	22.718	94.8425	25.7474	94.6422	23.7167	80.2473	25.3778
	94.6092	18.5295	69.8595	22.4772	94.945	22.7291	95.1583	25.747	94.929	23.7264	80.9767	25.3794
	95.0911	18.5388	70.1581	22.4797	95.2561	22.7396	95.4593	25.7492	95.3068	23.7308	81.6867	25.3809
	95.4132	18.548	70.4695	22.4791	95.5405	22.754	95.741	25.7511	95.6058	23.7456	82.3844	25.3787
	95.7358	18.5544	70.8489	22.4814	95.8627	22.7619	96.1471	25.7555	95.9196	23.7514	83.2716	25.3806
	96.0359	18.5639	71.4804	22.4823	96.1939	22.7715	96.5079	25.7554	96.2959	23.759	83.8896	25.3829
	96.6011	18.5781	72.2493	22.4861	96.5093	22.7867	96.7613	25.7557	96.5249	23.7679	84.6793	25.3851
	96.8119	18.5868	72.9737	22.488	96.9375	22.8008	97.1836	25.7548	96.9291	23.7733	85.3671	25.3853
	97.1149	18.5951	73.6448	22.4896	97.2029	22.8084	97.487	25.7626	97.3122	23.7839	86.1698	25.3849
	97.4331	18.6023	74.327	22.4917	97.6103	22.8179	97.8068	25.765	97.6373	23.795	86.794	25.3857
	97.8138	18.6158	74.9736	22.4939	97.9199	22.8292	98.1146	25.7666	97.9552	23.803	87.5078	25.3872
	98.1678	18.6259	75.7618	22.4978	98.231	22.8408	98.4938	25.7673	98.2445	23.8085	87.9318	25.3849
	98.4331	18.632	76.4357	22.4997	98.5371	22.8509	98.7405	25.7664	98.5643	23.8199	88.2375	25.3888
	98.8911	18.6432	77.1226	22.5046	98.8486	22.8603	99.2339	25.7726	99.1202	23.8287	88.7204	25.3868
	99.1823	18.6495	77.8454	22.5068	99.2442	22.8742	99.5321	25.7756	99.3675	23.8344	89.0263	25.386
	99.5863	18.6603	78.7454	22.5123	99.5684	22.8833	99.8465	25.7741	99.7026	23.8424	89.3347	25.3902
	99.9658	18.669	79.3459	22.5169	99.9738	22.8954	100.231	25.7775	100.088	23.8492	89.6479	25.385
	100.302	18.6776	80.2357	22.5215	100.29	22.9055	100.628	25.7764	100.323	23.8588	89.9452	25.391
	100.623	18.6866	80.9523	22.5229	100.614	22.9158	100.977	25.7799	100.812	23.8681	90.439	25.3906
	101.087	18.6976	81.6792	22.5283	100.954	22.9334	101.399	25.7817	101.131	23.8734	90.7307	25.3914
	101.434	18.7107	82.3974	22.5321	101.32	22.9382	101.624	25.7852	101.599	23.8791	91.0523	25.391
	101.894	18.7188	83.2077	22.5349	101.735	22.9557	101.949	25.7871	101.932	23.8857	91.3566	25.3905
	102.21	18.7284	83.8529	22.5393	102.168	22.9639	102.284	25.7901	102.243	23.8926	91.7659	25.392
	102.543	18.7341	84.4447	22.5419	102.492	22.9752	102.583	25.787	102.571	23.9059	92.1608	25.395
	102.849	18.7424	85.1946	22.5456	102.845	22.9846	102.907	25.7942	102.885	23.9141	92.4625	25.3948
	103.171	18.7508	86.0017	22.5502	103.169	22.9949	103.379	25.7958	103.201	23.9177	92.7405	25.393
	103.507	18.7593	86.6352	22.5528	103.411	23.0031	103.707	25.7975	103.58	23.925	93.0555	25.3953
	103.822	18.768	87.2517	22.5574	103.828	23.0164	104.046	25.7991	103.973	23.9347	93.5314	25.3933
	104.217	18.7799	87.9209	22.5611	104.15	23.0287	104.358	25.7997	104.408	23.9433	93.7343	25.3925
	104.649	18.7878	88.2152	22.5641	104.486	23.0435	104.753	25.8048	104.694	23.9479	94.1435	25.3926
	104.964	18.7955	88.6335	22.5641	104.969	23.0501	105.088	25.8054	105.16	23.9556	94.452	25.3962
	105.27	18.8043	88.9922	22.5661	105.296	23.0584	105.579	25.8054	105.476	23.9649	94.7681	25.3958
	105.597	18.8129	89.2601	22.5679	105.614	23.0693	105.811	25.8073	105.788	23.9713	95.289	25.3942
	105.931	18.8193	89.6517	22.5717	105.938	23.077	106.13	25.8112	106.11	23.9828	95.5316	25.3971
	106.409	18.8327	90.1577	22.5726	106.262	23.0861	106.457	25.8085	106.512	23.9869	95.8624	25.3984
	106.745	18.8421	90.4501	22.5745	106.582	23.0979	106.949	25.818	106.847	23.9901	96.1525	25.3985
	107.05	18.8473	90.8341	22.5756	106.939	23.1128	107.258	25.8149	107.099	24.0002	96.4636	25.3941
	107.378	18.8567	91.1662	22.5778	107.52	23.1192	107.755	25.8186	107.664	24.0059	96.7953	25.3962
	107.698	18.8689	91.4426	22.5783	107.796	23.1348	107.988	25.8204	107.9	24.0149	97.2617	25.3993
	108.203	18.8765	91.7624	22.5791	108.273	23.1452	108.229	25.8244	108.214	24.0186	97.5863	25.4009
	108.509	18.8848	92.0699	22.5823	108.514	23.153	108.65	25.8218	108.787	24.0309	97.9079	25.3978
	108.846	18.8913	92.3895	22.5845	108.838	23.1622	109.065	25.8226	109.051	24.0374	98.2199	25.3992
	109.177	18.9013	92.8302	22.5881	109.179	23.1743	109.55	25.8239	109.382	24.0451	98.5261	25.4004
	109.494	18.9084	93.1431	22.5873	109.493	23.1846	109.853	25.8311	109.678	24.0487	98.8327	25.4042
	109.816	18.9155	93.4581	22.589	109.813	23.1974	110.189	25.8329	110.01	24.0581	99.1425	25.3989
	110.221	18.9291	93.7804	22.5908	110.223	23.206	110.52	25.8326	110.466	24.0612	99.5789	25.4012
	110.716	18.9406	94.0853	22.5942	110.608	23.2132	110.82	25.8339	110.719	24.0708	99.8541	25.398
	111.138	18.9465	94.3832	22.597	110.992	23.2318	111.137	25.8395	110.971	24.0745	100.214	25.4014
	111.47	18.9594	94.8516	22.5968	111.33	23.2361	111.635	25.8404	111.486	24.0779	100.584	25.4032
	111.943	18.9671	95.1425	22.5986	111.794	23.2443	111.972	25.8417	111.804	24.0907	100.895	25.4022
	112.258	18.9759	95.4805	22.6009	112.103	23.2565	112.301	25.8433	112.122	24.0941	101.365	25.4032
	112.561	18.9829	95.8123	22.6021	112.413	23.2627	112.618	25.846	112.443	24.1033	101.702	25.4041
	112.907	18.9903	96.0916	22.6048	112.736	23.2737	112.954	25.848	112.772	24.1036	102.014	25.3995
	113.227	18.9969	96.3931	22.6059	113.071	23.2848	113.279	25.8489	113.188	24.1126	102.323	25.4036
	113.642	19.0106	96.7216	22.6077	113.386	23.2974	113.596	25.8514	113.585	24.1151	102.829	25.405
	114.066	19.0187	97.2036	22.6096	113.868	23.3041	113.926	25.8519	113.923	24.1246	103.141	25.4053
	114.387	19.03	97.5041	22.6096	114.222	23.3105	114.265	25.8554	114.245	24.1292	103.474	25.4056
	114.872	19.0369	97.8238	22.6142	114.529	23.3245	114.583	25.8563	114.576	24.1407	103.802	25.4063
	115.11	19.048	98.1501	22.6148	114.862	23.3395	114.97	25.86	114.915	24.1461	104.108	25.4078
	115.528	19.0543	98.7002	22.6169	115.291	23.3448	115.403	25.8617	115.407	24.1521	104.592	25.405
	115.855	19.0617	98.9444	22.6193	115.687	23.3523	115.728	25.8599	115.729	24.1592	104.916	25.4083
	116.186	19.0686	99.3331	22.6225	116.02	23.3594	116.068	25.8608	116.046	24.1633	105.245	25.4067
	116.511	19.078	99.7072	22.6229	116.415	23.3778	116.388	25.8653	116.364	24.1702	105.642	25.4075
	116.842	19.0902	100.058	22.6261	116.67	23.3798	116.721	25.8695	116.704	24.1775	105.876	25.4099
	117.296	19.0972	100.367	22.6277	117.081	23.394	117.29	25.8696	117.195	24.1832	106.305	25.4088
	117.635	19.1056	100.652	22.6296	117.474	23.4007	117.539	25.8712	117.519	24.1864	106.694	25.4093
	118.004	19.1113	100.998	22.6303	117.818	23.414	117.862	25.873	118.025	24.1914	107.029	25.4082
	118.301	19.1199	101.352	22.6329	118.15	23.424	118.168	25.8754	118.413	24.1998	107.332	25.4098
	118.622	19.1319	101.784	22.6326	118.542	23.4307	118.602	25.8789	118.668	24.2042	107.668	25.4087
	119.127	19.1391	102.118	22.6369	118.884	23.4373	119.002	25.8793	118.985	24.2115	108.173	25.4069
	119.482	19.1467	102.446	22.6385	119.286	23.4487	119.328	25.8808	119.33	24.2153	108.478	25.4101
	119.776	19.1537	102.768	22.6372	119.626	23.4557	119.836	25.8853	119.813	24.2197	108.807	25.4082
	120.216	19.1596	103.101	22.6419	119.947	23.4629	120.162	25.8883	120.151	24.2281	109.06	25.4079
	120.649	19.1706	103.398	22.6411	120.256	23.4723	120.495	25.8887	120.474	24.2317	109.46	25.4102
	120.966	19.1803	103.806	22.6453	120.591	23.4847	120.83	25.8913	120.807	24.238	109.785	25.4137
	121.256	19.1903	104.169	22.6473	121.193	23.4927	121.16	25.8884	121.157	24.2459	110.116	25.4106
	121.682	19.1981	104.553	22.6486	121.452	23.5042	121.639	25.8924	121.489	24.2518	110.438	25.4087
	122.06	19.2048	105.094	22.6512	121.835	23.5109	121.973	25.8947	121.87	24.256	110.753	25.4129
	122.4	19.2146	105.332	22.651	122.33	23.5184	122.303	25.8959	122.279	24.2614	111.348	25.4133
	122.681	19.2193	105.708	22.6558	122.574	23.5287	122.802	25.8994	122.627	24.2681	111.58	25.4112
	123.105	19.2276	106.05	22.6565	122.888	23.5353	123.143	25.9012	122.943	24.273	111.891	25.4132
	123.394	19.2351	106.477	22.6615	123.22	23.5461	123.454	25.9001	123.262	24.2762	112.22	25.4157
	123.739	19.2444	106.867	22.6617	123.579	23.5526	123.779	25.9056	123.614	24.2834	112.552	25.4124
	124.072	19.2545	107.119	22.6628	123.895	23.5648	124.372	25.903	124.032	24.2895	112.89	25.4108
	124.547	19.2628	107.525	22.6641	124.452	23.5765	124.621	25.9072	124.435	24.289	113.203	25.4156
	124.895	19.2676	107.861	22.6664	124.717	23.5796	124.938	25.9089	124.776	24.2992	113.696	25.419
	125.217	19.2743	108.259	22.6675	125.05	23.593	125.274	25.9103	125.096	24.3028	114.109	25.4128
	125.547	19.2877	108.57	22.6697	125.469	23.6038	125.598	25.9131	125.42	24.3068	114.359	25.4136
	126.035	19.2924	108.912	22.6733	125.78	23.6111	126.034	25.9144	125.837	24.3111	114.848	25.4151
	126.354	19.301	109.236	22.6747	126.028	23.6133	126.431	25.9158	126.073	24.3202	115.172	25.4122
	126.688	19.3071	109.543	22.6762	126.37	23.6237	126.765	25.9163	126.568	24.3255	115.511	25.4152
	127	19.3139	109.874	22.6786	126.866	23.6326	127.096	25.9189	126.902	24.3291	115.814	25.4118
	127.331	19.3236	110.301	22.6806	127.195	23.6398	127.433	25.9214	127.244	24.3328	116.117	25.4142
	127.747	19.3338	110.783	22.6825	127.539	23.6486	127.931	25.9212	127.569	24.3395	116.558	25.4146
	128.197	19.342	111.02	22.6844	127.865	23.6577	128.248	25.9257	127.888	24.3444	117.097	25.4165
	128.529	19.3495	111.34	22.687	128.268	23.6664	128.679	25.9282	128.46	24.3514	117.323	25.4159
	128.846	19.354	111.679	22.6888	128.592	23.6744	128.99	25.9268	128.722	24.3546	117.704	25.4145
	129.19	19.3636	112.1	22.6884	129.032	23.688	129.41	25.9304	129.152	24.3593	118.239	25.4138
	129.686	19.3727	112.504	22.6897	129.4	23.6925	129.735	25.9331	129.568	24.3641	118.446	25.4157
	130.024	19.3788	112.794	22.6908	129.852	23.7006	130.073	25.9346	129.892	24.3667	118.769	25.4156
	130.352	19.3888	113.139	22.6936	130.082	23.7075	130.396	25.9382	130.206	24.3724	119.128	25.4163
	130.962	19.396	113.475	22.6954	130.419	23.7162	130.734	25.9364	130.556	24.3765	119.594	25.4158
	131.259	19.4084	113.783	22.6962	130.671	23.7251	131.06	25.9399	130.871	24.3798	119.977	25.4123
	131.675	19.413	114.096	22.6995	131.443	23.7337	131.383	25.942	131.266	24.3846	120.27	25.4178
	132.004	19.4221	114.537	22.7012	131.667	23.7436	131.884	25.9479	131.621	24.3903	120.678	25.4147
	132.339	19.4294	114.933	22.7031	132.011	23.7492	132.176	25.9436	131.965	24.3904	121.063	25.4177
	132.828	19.4403	115.369	22.705	132.343	23.7555	132.581	25.9474	132.303	24.3972	121.413	25.414
	133.081	19.4444	115.598	22.7063	132.672	23.7625	132.942	25.9467	132.698	24.401	121.728	25.4181
	133.494	19.4545	115.901	22.7098	132.983	23.7728	133.315	25.9506	133.033	24.4064	122.148	25.4174
	133.829	19.4611	116.244	22.7095	133.217	23.7775	133.727	25.9517	133.368	24.4102	122.563	25.4193
	134.238	19.4664	116.594	22.7139	133.577	23.7867	134.032	25.9537	133.689	24.4134	122.719	25.4142
	134.508	19.4709	116.977	22.714	133.992	23.7934	134.392	25.9561	134.025	24.4176	123.137	25.4183
	134.814	19.4842	117.34	22.7165	134.323	23.8011	134.716	25.9585	134.352	24.4228	123.462	25.4157
	135.252	19.491	117.735	22.717	134.666	23.8092	135.04	25.9584	134.877	24.432	123.883	25.4145
	135.665	19.4991	118.234	22.7187	135.153	23.8174	135.607	25.9611	135.198	24.4331	124.214	25.4164
	135.989	19.5048	118.589	22.7225	135.479	23.8232	135.865	25.9633	135.517	24.4414	124.525	25.4143
	136.328	19.5115	118.956	22.725	135.79	23.834	136.198	25.9654	135.869	24.4443	124.876	25.416
	136.65	19.5161	119.374	22.7255	136.142	23.8427	136.535	25.9657	136.188	24.4459	125.353	25.4178
	136.976	19.5304	119.684	22.7277	136.467	23.8498	136.879	25.9669	136.524	24.4521	125.655	25.4146
	137.321	19.5363	120.099	22.7276	136.919	23.8593	137.461	25.9693	136.935	24.4556	126.023	25.4132
	137.74	19.5403	120.418	22.731	137.227	23.8619	137.702	25.9684	137.323	24.4604	126.367	25.4182
	138.228	19.5479	120.827	22.7335	137.626	23.8726	138.021	25.9698	137.61	24.4633	126.771	25.4151
	138.486	19.5549	121.329	22.7343	137.951	23.881	138.359	25.9729	138.035	24.4685	127.099	25.4201
	138.813	19.5654	121.635	22.738	138.282	23.8912	138.895	25.9767	138.371	24.473	127.48	25.4167
	139.157	19.573	122.013	22.7368	138.87	23.895	139.187	25.9786	138.847	24.4737	127.823	25.4165
	139.673	19.5788	122.362	22.7416	139.11	23.9029	139.782	25.9797	139.194	24.4831	128.184	25.4143
	139.996	19.59	122.746	22.7441	139.452	23.912	140.01	25.9838	139.521	24.4841	128.504	25.4163
	140.558	19.5937	123.137	22.7439	139.789	23.9216	140.352	25.9814	140.092	24.4891	128.898	25.4164
	140.809	19.6072	123.308	22.7453	140.089	23.9279	140.695	25.9855	140.362	24.4915	129.336	25.4132
	141.301	19.6109	123.718	22.7442	140.508	23.9336	141.013	25.9865	140.694	24.4979	129.653	25.4151
	141.627	19.6187	124.152	22.7494	141.022	23.9457	141.434	25.9882	141.012	24.4999	129.995	25.4136
	141.966	19.6241	124.48	22.7492	141.262	23.9508	141.832	25.9951	141.346	24.5055	130.402	25.4177
	142.27	19.6293	124.812	22.7532	141.781	23.9579	142.157	25.9926	141.855	24.5084	130.625	25.4168
	142.662	19.6414	125.112	22.7523	142.066	23.9661	142.511	25.9949	142.173	24.5102	130.964	25.4157
	142.99	19.6478	125.619	22.7544	142.519	23.9722	142.963	25.9984	142.491	24.5137	131.296	25.416
	143.419	19.6527	125.961	22.7577	142.876	23.9805	143.313	25.9974	142.823	24.5172	131.81	25.4127
	143.744	19.661	126.294	22.7569	143.246	23.9893	143.638	25.9982	143.249	24.5252	132.136	25.4164
	144.077	19.6706	126.698	22.7617	143.562	23.9953	143.953	25.9993	143.65	24.5264	132.475	25.4172
	144.552	19.6777	127.211	22.7643	143.981	24.0054	144.549	26.0032	143.986	24.5272	132.876	25.4158
	144.873	19.6841	127.44	22.7616	144.304	24.0088	144.771	26.005	144.289	24.5358	133.292	25.4132
	145.198	19.689	127.84	22.7672	144.717	24.0192	145.09	26.0042	144.61	24.5356	133.449	25.4179
	145.595	19.6981	128.278	22.7707	145.015	24.0273	145.418	26.0068	144.932	24.54	133.81	25.4176
	145.991	19.7052	128.633	22.7705	145.342	24.0315	145.749	26.009	145.428	24.5442	134.205	25.4166
	146.314	19.716	128.939	22.7736	145.66	24.0417	146.081	26.0078	145.748	24.5463	134.756	25.4153
	146.708	19.7203	129.517	22.7742	146.078	24.0456	146.57	26.0108	146.082	24.5521	134.974	25.4172
	147.12	19.7271	129.78	22.7731	146.485	24.0509	146.88	26.0119	146.481	24.55	135.376	25.4152
	147.437	19.7304	130.083	22.7761	146.808	24.0605	147.191	26.0129	146.704	24.5545	135.692	25.4181
	147.744	19.7405	130.509	22.7796	147.109	24.0673	147.518	26.0159	147.213	24.5562	136.117	25.4166
	148.044	19.7454	130.932	22.7785	147.604	24.075	147.831	26.0171	147.517	24.5624	136.432	25.4177
	148.376	19.7553	131.316	22.7837	147.932	24.0768	148.237	26.0186	147.85	24.5643	136.782	25.4168
	148.703	19.7594	131.599	22.7829	148.27	24.085	148.652	26.0207	148.354	24.5724	137.12	25.4137
	149.165	19.7669	131.917	22.7866	148.591	24.0943	148.957	26.0205	148.652	24.5743	137.54	25.4138
	149.49	19.7735	132.324	22.7879	148.968	24.0982	149.425	26.0218	148.966	24.576	137.956	25.4123
	149.794	19.7826	132.663	22.7894	149.454	24.104	149.755	26.0269	149.286	24.5785	138.265	25.4144
	150.257	19.7866	133.169	22.7918	149.688	24.1163	150.067	26.0268	149.775	24.5796	138.684	25.4136
	150.565	19.7994	133.427	22.7939	150.006	24.1218	150.386	26.0267	150.081	24.5864	139.148	25.4158
	150.876	19.8055	133.744	22.797	150.417	24.1271	150.709	26.0293	150.393	24.5868	139.433	25.4136
	151.356	19.8128	134.146	22.7974	150.793	24.1327	151.037	26.0299	150.715	24.5905	139.769	25.4127
	151.685	19.8168	134.576	22.7981	151.107	24.1389	151.342	26.0313	151.043	24.5943	140.265	25.4137
	151.984	19.8237	134.903	22.7995	151.476	24.1499	151.719	26.0337	151.609	24.6013	140.574	25.4157
	152.283	19.8287	135.247	22.8018	151.806	24.1558	152.023	26.0335	151.81	24.6014	140.909	25.4128
	152.722	19.8381	135.65	22.8023	152.149	24.1593	152.447	26.0337	152.121	24.6042	141.26	25.4145
	153.003	19.8423	135.886	22.8036	152.47	24.1675	152.776	26.0347	152.443	24.6044	141.616	25.4133
	153.345	19.8481	136.392	22.8067	152.769	24.1707	153.082	26.0416	152.765	24.6093	141.988	25.4083
	153.685	19.8549	136.718	22.8072	153.144	24.1737	153.542	26.0402	153.068	24.6133	142.388	25.4116
	153.985	19.8622	137.071	22.808	153.48	24.1819	153.83	26.0438	153.385	24.6137	142.714	25.4122
	154.305	19.8658	137.564	22.8101	153.82	24.1902	154.221	26.0438	153.855	24.6181	143.108	25.4144
	154.624	19.8751	137.949	22.8139	154.268	24.197	154.526	26.0444	154.157	24.6182	143.521	25.4112
	154.942	19.8793	138.381	22.815	154.591	24.2027	154.948	26.0476	154.463	24.6259	143.848	25.4103
	155.304	19.8859	138.716	22.8164	154.888	24.2113	155.297	26.0474	155.045	24.626	144.234	25.4123
	155.692	19.8919	139.034	22.816	155.29	24.2136	155.566	26.0507	155.271	24.6279	144.463	25.409
	156.004	19.8981	139.35	22.8202	155.544	24.2213	155.86	26.0493	155.577	24.6328	144.974	25.412
	156.281	19.9037	139.69	22.8221	155.814	24.2279	156.26	26.0469	155.876	24.6333	145.307	25.411
	156.598	19.9084	140.102	22.8225	156.27	24.2333	156.621	26.0526	156.262	24.6323	145.71	25.4124
	156.974	19.9166	140.362	22.8238	156.583	24.2418	156.922	26.0526	156.743	24.6406	146.085	25.4115
	157.305	19.9245	140.826	22.8264	156.884	24.2449	157.236	26.0561	156.95	24.6412	146.418	25.4091
	157.594	19.9263	141.163	22.8261	157.174	24.2504	157.659	26.0558	157.488	24.6486	146.75	25.4075
	157.892	19.9349	141.485	22.828	157.493	24.2582	157.916	26.0563	157.726	24.6456	147.072	25.4079
	158.277	19.9394	141.806	22.8285	157.891	24.2632	158.202	26.0556	158.193	24.6497	147.557	25.4107
	158.571	19.9474	142.276	22.8322	158.283	24.2669	158.55	26.0591	158.505	24.6543	147.844	25.4077
	158.866	19.9554	142.611	22.8322	158.582	24.273	159.025	26.0629	158.793	24.6527	148.174	25.4066
	159.391	19.9592	142.946	22.8355	158.87	24.2824	159.257	26.0635	159.181	24.6578	148.504	25.4083
	159.626	19.9651	143.264	22.8351	159.181	24.2854	159.561	26.0638	159.655	24.6609	149.042	25.4089
	159.987	19.9748	143.688	22.8364	159.502	24.2912	159.933	26.0671	159.882	24.6629	149.297	25.4069
	160.206	19.9747	144.071	22.8375	159.802	24.2943	160.232	26.0647	160.18	24.6655	149.602	25.4099
	160.589	19.9835	144.416	22.8395	160.089	24.3004	160.613	26.0657	160.472	24.6702	149.939	25.4109
	160.995	19.9908	144.986	22.8455	160.396	24.3062	160.909	26.0682	160.794	24.669	150.254	25.4095
	161.288	19.9959	145.213	22.8475	160.867	24.3129	161.206	26.0683	161.09	24.6716	150.715	25.4075
	161.594	20.005	145.524	22.8461	161.171	24.3179	161.51	26.0653	161.638	24.6761	151.044	25.4037
	161.96	20.0097	145.943	22.8418	161.467	24.3213	161.986	26.0699	161.846	24.6757	151.349	25.4024
	162.257	20.0105	146.263	22.8473	161.843	24.3291	162.279	26.0747	162.143	24.6794	151.914	25.4069
	162.642	20.0183	146.661	22.8485	162.148	24.3331	162.564	26.0748	162.427	24.6802	152.152	25.407
	162.95	20.0233	146.984	22.8501	162.533	24.3415	162.859	26.0758	162.745	24.6821	152.44	25.4086
	163.262	20.0332	147.312	22.8504	162.847	24.3438	163.144	26.0781	163.122	24.6846	152.765	25.4073
	163.556	20.0401	147.772	22.8537	163.146	24.3505	163.538	26.0742	163.495	24.6904	153.073	25.404
	163.845	20.0428	148.104	22.8567	163.511	24.3547	163.92	26.078	163.8	24.6914	153.473	25.4017
	164.311	20.0506	148.444	22.8565	163.971	24.3636	164.203	26.0775	164.27	24.6913	153.844	25.4029
	164.604	20.0577	148.813	22.8576	164.199	24.3681	164.521	26.0778	164.575	24.6952	154.166	25.4014
	164.974	20.0599	149.225	22.8584	164.556	24.3726	164.843	26.0792	164.866	24.6948	154.487	25.4078
	165.437	20.0677	149.46	22.8592	164.773	24.3796	165.125	26.0821	165.155	24.6982	154.944	25.4005
	165.653	20.0736	149.855	22.8627	165.162	24.3813	165.618	26.0777	165.445	24.6977	155.243	25.4034
	166.028	20.0811	150.171	22.8594	165.523	24.386	165.849	26.0888	165.719	24.7004	155.571	25.4017
	166.253	20.084	150.544	22.8647	165.824	24.3945	166.142	26.0856	166.02	24.7013	155.874	25.3994
	166.631	20.0907	150.9	22.865	166.055	24.3966	166.436	26.0898	166.557	24.7054	156.171	25.4018
	166.896	20.0974	151.256	22.8681	166.425	24.4047	166.965	26.0872	166.79	24.7039	156.49	25.3999
	167.189	20.1008	151.613	22.8698	166.723	24.4107	167.179	26.0874	167.066	24.7107	156.783	25.4011
	167.593	20.104	151.887	22.8695	167.159	24.4141	167.485	26.089	167.508	24.7124	157.101	25.4003
	167.869	20.1135	152.212	22.8709	167.441	24.4209	167.763	26.0919	167.799	24.7158	157.567	25.4007
	168.309	20.1201	152.65	22.8741	167.841	24.4227	168.046	26.0924	168.109	24.7137	157.853	25.3974
	168.594	20.1243	152.961	22.8741	168.077	24.431	168.358	26.092	168.442	24.7149	158.302	25.4003
	168.967	20.132	153.284	22.875	168.364	24.4372	168.664	26.0947	168.758	24.7184	158.615	25.3979
	169.174	20.1364	153.605	22.8801	168.665	24.4393	169.037	26.0948	169.137	24.7206	158.918	25.3967
	169.537	20.1371	153.896	22.8794	169.149	24.446	169.392	26.0954	169.419	24.7203	159.219	25.3983
	169.922	20.1445	154.288	22.8837	169.388	24.45	169.665	26.0947	169.723	24.7216	159.58	25.3962
	170.211	20.151	154.754	22.8804	169.758	24.4554	169.981	26.0962	170.003	24.7259	159.964	25.3953
	170.553	20.1534	154.992	22.8836	170.136	24.4618	170.266	26.0965	170.522	24.7264	160.269	25.393
	170.866	20.1606	155.3	22.8824	170.422	24.4642	170.563	26.1002	170.733	24.7283	160.568	25.3939
	171.111	20.1675	155.687	22.8849	170.703	24.4712	170.92	26.0996	171.025	24.7312	160.882	25.3973
	171.505	20.1768	156.058	22.8884	170.996	24.4769	171.138	26.1011	171.461	24.7308	161.387	25.3966
	171.779	20.1768	156.36	22.8887	171.291	24.4789	171.59	26.1019	171.729	24.7356	161.616	25.3966
	172.148	20.1847	156.668	22.8884	171.56	24.4887	171.868	26.102	172.038	24.7354	161.919	25.3934
	172.595	20.1887	157.138	22.8909	171.927	24.4875	172.164	26.107	172.322	24.7358	162.204	25.3921
	172.814	20.1914	157.443	22.893	172.279	24.4955	172.458	26.1084	172.691	24.7389	162.52	25.3959
	173.076	20.2031	157.721	22.8938	172.566	24.4952	172.959	26.1074	173.058	24.7411	162.796	25.3928
	173.365	20.2059	158.022	22.8928	172.888	24.5042	173.183	26.1093	173.334	24.7406	163.102	25.3898
	173.729	20.2101	158.4	22.8967	173.206	24.5115	173.476	26.1079	173.627	24.7422	163.485	25.3877
	174.02	20.2166	158.77	22.8963	173.473	24.513	173.765	26.1152	173.914	24.7439	163.839	25.3904
	174.242	20.2186	159.08	22.8989	173.745	24.5158	174.036	26.1143	174.212	24.7456	164.121	25.3941
	174.691	20.2292	159.362	22.9003	174.041	24.5197	174.4	26.1146	174.482	24.7449	164.428	25.391
	174.971	20.2344	159.66	22.902	174.342	24.5215	174.744	26.1134	174.779	24.7482	164.715	25.392
	175.252	20.2384	159.958	22.9002	174.768	24.5308	175.019	26.1185	175.201	24.7477	165.24	25.3879
	175.668	20.2416	160.32	22.9015	175.06	24.5353	175.398	26.1137	175.613	24.7541	165.452	25.388
	175.889	20.2495	160.783	22.9055	175.456	24.5408	175.777	26.1178	175.91	24.7536	165.73	25.3883
	176.251	20.2496	161.012	22.9039	175.655	24.5423	176.053	26.1191	176.205	24.7567	166.039	25.3859
	176.531	20.2604	161.304	22.9096	175.964	24.5467	176.32	26.1194	176.495	24.7563	166.349	25.3871
	177.04	20.2678	161.678	22.9099	176.36	24.5495	176.6	26.1178	176.765	24.7569	166.606	25.3861
	177.255	20.2684	162.041	22.9089	176.614	24.554	176.902	26.1233	177.133	24.7613	167.126	25.3848
	177.597	20.2775	162.194	22.9109	176.964	24.5617	177.344	26.1214	177.432	24.7593	167.502	25.3876
	177.944	20.2829	162.557	22.9108	177.239	24.5631	177.631	26.124	177.775	24.7592	167.785	25.383
	178.227	20.2866	162.851	22.912	177.702	24.5693	177.883	26.1233	178.064	24.7639	168.127	25.3844
	178.5	20.2929	163.231	22.9137	177.983	24.5725	178.169	26.1237	178.348	24.7633	168.504	25.3837
	178.846	20.2985	163.504	22.9163	178.192	24.58	178.457	26.1252	178.748	24.7643	168.791	25.3815
	179.239	20.3017	163.811	22.9192	178.627	24.5825	178.745	26.1283	179.018	24.7637	169.073	25.3824
	179.494	20.3053	164.313	22.916	178.914	24.5884	178.999	26.124	179.325	24.7669	169.357	25.3822
	179.785	20.313	164.536	22.9185	179.196	24.5933	179.298	26.124	179.598	24.7674	169.663	25.3848
	180.038	20.3158	164.879	22.9188	179.468	24.5945	179.719	26.1262	180.018	24.7716	169.941	25.3822
	180.329	20.3196	165.196	22.9225	179.812	24.6013	179.998	26.1309	180.3	24.7724	170.481	25.3803
	180.614	20.3266	165.592	22.9219	180.174	24.6047	180.284	26.1263	180.579	24.7695	170.673	25.3837
	180.9	20.331	166.038	22.9247	180.462	24.6092	180.56	26.1285	180.85	24.7721	170.931	25.3815
	181.265	20.3355	166.3	22.9255	180.76	24.6173	180.844	26.1356	181.148	24.7723	171.24	25.38
	181.603	20.3386	166.668	22.9269	181.031	24.6178	181.134	26.1331	181.417	24.7755	171.555	25.3784
	181.873	20.3483	167.02	22.9272	181.558	24.6258	181.482	26.1323	181.851	24.7769	171.882	25.3799
	182.158	20.3542	167.32	22.9294	181.752	24.6288	181.826	26.1349	182.131	24.7788	172.161	25.3761
	182.654	20.3559	167.613	22.9328	182.029	24.6293	182.1	26.1353	182.407	24.78	172.51	25.3758
	182.868	20.3631	168.033	22.9311	182.309	24.6337	182.39	26.1363	182.674	24.7812	172.782	25.3786
	183.13	20.3683	168.335	22.9339	182.583	24.6383	182.661	26.139	182.952	24.7789	173.08	25.3732
	183.42	20.3741	168.6	22.9359	183.012	24.6424	182.992	26.1382	183.228	24.7815	173.363	25.3756
	183.692	20.3786	168.905	22.9337	183.27	24.6454	183.316	26.1352	183.64	24.7824	173.715	25.3753
	184.164	20.3832	169.196	22.9369	183.541	24.6498	183.677	26.1406	183.92	24.7813	174.072	25.3751
	184.374	20.3881	169.484	22.9376	183.811	24.6544	184.156	26.1395	184.203	24.7859	174.348	25.3744
	184.805	20.3935	169.969	22.9389	184.196	24.6572	184.342	26.1456	184.48	24.7837	174.617	25.3705
	185.096	20.3997	170.2	22.9382	184.563	24.6654	184.667	26.1458	184.838	24.7871	174.918	25.3712
	185.349	20.4055	170.491	22.9406	184.819	24.6687	185.024	26.142	185.169	24.7885	175.202	25.3696
	185.628	20.4076	170.776	22.9432	185.096	24.6712	185.291	26.1433	185.45	24.7898	175.548	25.3674
	185.906	20.4135	171.12	22.9425	185.363	24.6725	185.582	26.1491	185.762	24.7899	176.052	25.3698
	186.191	20.4187	171.328	22.9452	185.85	24.6779	185.841	26.1439	186.07	24.7925	176.371	25.3702
	186.657	20.4216	171.621	22.9467	186.047	24.6834	186.14	26.1519	186.431	24.7909	176.64	25.3692
	186.864	20.4239	172.061	22.9469	186.325	24.6867	186.403	26.1481	186.68	24.7922	176.896	25.3685
	187.148	20.4319	172.358	22.9485	186.61	24.6892	186.812	26.1486	186.978	24.7917	177.168	25.3683
	187.42	20.4351	172.755	22.9495	186.88	24.6931	187.082	26.1511	187.232	24.7947	177.591	25.3662
	187.845	20.4391	173.048	22.9511	187.144	24.6958	187.351	26.1497	187.673	24.7939	177.857	25.3655
	188.1	20.4475	173.315	22.9516	187.655	24.7019	187.635	26.1567	187.918	24.7957	178.156	25.3672
	188.363	20.4485	173.602	22.9529	187.848	24.7084	187.914	26.1513	188.192	24.7972	178.46	25.3625
	188.644	20.4557	174.044	22.9536	188.113	24.7071	188.192	26.1504	188.475	24.7971	178.717	25.3635
	188.991	20.4576	174.315	22.9532	188.505	24.7119	188.592	26.1512	188.739	24.7996	179.126	25.3637
	189.311	20.4669	174.742	22.9558	188.814	24.7182	188.868	26.1519	189.063	24.7991	179.397	25.3644
	189.59	20.4713	175.02	22.957	189.111	24.7206	189.142	26.1535	189.306	24.7981	179.662	25.3638
	189.854	20.4737	175.303	22.9602	189.412	24.7228	189.391	26.1538	189.567	24.8	179.934	25.3638
	190.126	20.4784	175.669	22.9604	189.676	24.7292	189.658	26.1524	189.972	24.8014	180.222	25.36
	190.392	20.4823	176.102	22.9618	190.024	24.7324	190.08	26.1564	190.243	24.8028	180.507	25.3615
	190.786	20.4918	176.309	22.9612	190.278	24.7343	190.356	26.1645	190.571	24.8048	180.872	25.3625
	191.064	20.4951	176.647	22.9628	190.552	24.7388	190.627	26.1567	190.92	24.8034	181.218	25.3598
	191.462	20.5011	177.005	22.965	190.834	24.745	190.907	26.1601	191.18	24.8029	181.476	25.3589
	191.736	20.503	177.225	22.9662	191.11	24.7449	191.243	26.1603	191.452	24.805	181.814	25.3559
	191.992	20.5075	177.581	22.9671	191.373	24.7483	191.568	26.1629	191.71	24.8049	182.167	25.3524
	192.248	20.5139	177.717	22.9678	191.637	24.7508	191.826	26.1646	192.141	24.8056	182.429	25.3579
	192.508	20.5182	178.085	22.968	192.046	24.7547	192.179	26.1602	192.4	24.8079	182.837	25.3559
	192.864	20.5205	178.414	22.9698	192.326	24.7606	192.514	26.1622	192.73	24.808	183.14	25.3557
	193.166	20.5275	178.686	22.9712	192.57	24.7701	192.773	26.1627	193.053	24.8068	183.441	25.3549
	193.577	20.5323	178.968	22.9736	192.869	24.7655	193.041	26.1611	193.318	24.8094	183.676	25.3533
	193.829	20.5368	179.382	22.9727	193.259	24.7725	193.313	26.1637	193.6	24.8111	183.961	25.3538
	194.107	20.542	179.595	22.9744	193.544	24.7751	193.638	26.1632	193.854	24.8104	184.225	25.3502
	194.476	20.5453	179.953	22.9754	193.814	24.7792	193.977	26.1623	194.116	24.8106	184.653	25.352
	194.753	20.5509	180.233	22.9759	194.07	24.7824	194.248	26.1665	194.381	24.8131	184.95	25.3525
	195.021	20.5582	180.507	22.9767	194.502	24.7867	194.518	26.1656	194.642	24.8107	185.19	25.3499
	195.27	20.5605	180.783	22.9777	194.757	24.7886	194.784	26.164	195.046	24.8123	185.439	25.3468
	195.535	20.5635	181.072	22.9793	195.098	24.7938	195.032	26.1664	195.307	24.8141	185.735	25.3473
	195.82	20.5684	181.36	22.979	195.332	24.7977	195.307	26.1672	195.582	24.814	186.063	25.3462
	196.142	20.573	181.789	22.9819	195.646	24.7989	195.565	26.167	195.855	24.814	186.391	25.3448
	196.467	20.5763	182.066	22.9811	195.971	24.8031	195.952	26.1717	196.117	24.8149	186.658	25.3445
	196.728	20.581	182.397	22.9821	196.235	24.8048	196.227	26.1687	196.455	24.8163	186.925	25.3438
	196.986	20.5876	182.74	22.984	196.513	24.8083	196.492	26.172	196.758	24.8174	187.249	25.3429
	197.252	20.5887	183.082	22.984	196.76	24.8178	196.756	26.173	197.038	24.8185	187.612	25.3421
	197.524	20.5944	183.5	22.9871	197.039	24.816	197.025	26.1701	197.299	24.8179	187.913	25.3422
	197.912	20.5994	183.711	22.9877	197.317	24.8246	197.409	26.1709	197.567	24.8171	188.164	25.3398
	198.167	20.6052	184	22.9883	197.582	24.8199	197.655	26.1711	197.94	24.8176	188.42	25.3406
	198.568	20.6088	184.269	22.9882	197.859	24.8229	197.934	26.1727	198.206	24.8187	188.688	25.3397
	198.7	20.6132	184.545	22.9909	198.255	24.8329	198.201	26.1741	198.464	24.8184	189.095	25.3399
	199.036	20.6157	184.955	22.9922	198.539	24.8343	198.459	26.1733	198.753	24.8207	189.373	25.336
	199.356	20.6202	185.246	22.9915	198.791	24.8362	198.732	26.1743	199.116	24.8201	189.645	25.3391
	199.618	20.6272	185.513	22.9927	199.247	24.8386	198.991	26.1756	199.36	24.8191	189.907	25.3382
	199.883	20.6311	185.77	22.9939	199.439	24.84	199.259	26.1744	199.647	24.8201	190.193	25.3354
	200.141	20.6341	186.063	22.9942	199.7	24.8416	199.635	26.1778	199.953	24.8191	190.427	25.337
	200.387	20.6388	186.475	22.9937	199.964	24.847	199.896	26.1773	200.255	24.8224	190.77	25.3348
	200.68	20.6434	186.75	22.9955	200.368	24.8499	200.303	26.1783	200.576	24.8238	191.112	25.3349
	200.924	20.6472	187.036	22.9962	200.636	24.8555	200.566	26.1791	200.827	24.8206	191.384	25.3353
	201.389	20.6529	187.31	22.9974	200.893	24.8595	200.838	26.1765	201.076	24.823	191.644	25.3352
	201.589	20.6561	187.587	22.9995	201.151	24.862	201.085	26.1791	201.411	24.8225	191.964	25.3329
	201.914	20.6592	187.924	23.0002	201.417	24.8632	201.35	26.1797	201.72	24.8226	192.299	25.3318
	202.099	20.6635	188.144	23.0009	201.676	24.864	201.69	26.1803	201.988	24.8226	192.584	25.3317
	202.365	20.6666	188.542	23.0029	201.955	24.8662	202.011	26.1775	202.247	24.8256	192.983	25.3303
	202.63	20.6701	188.756	23.0043	202.363	24.8736	202.282	26.1803	202.581	24.8245	193.244	25.3279
	202.877	20.674	189.103	23.0042	202.615	24.8743	202.533	26.1838	202.879	24.8246	193.506	25.3292
	203.154	20.68	189.583	23.0054	202.943	24.8783	202.803	26.1821	203.146	24.8251	193.767	25.3265
	203.539	20.6855	189.779	23.0074	203.133	24.8845	203.047	26.1825	203.413	24.8266	194.03	25.3257
	203.804	20.6893	190.04	23.0062	203.465	24.884	203.306	26.1814	203.648	24.8271	194.371	25.325
	204.06	20.6924	190.323	23.0079	203.87	24.8947	203.562	26.1833	204.058	24.8265	194.674	25.3244
	204.302	20.6949	190.59	23.0085	204.065	24.8931	203.832	26.1852	204.293	24.8288	194.94	25.3219
	204.578	20.7017	191.063	23.0105	204.452	24.8929	204.1	26.1838	204.558	24.8266	195.214	25.3218
	204.835	20.7029	191.266	23.0102	204.71	24.9029	204.416	26.1878	204.82	24.8288	195.467	25.3221
	205.217	20.7084	191.61	23.0125	204.969	24.9033	204.734	26.1869	205.073	24.828	195.752	25.3215
	205.397	20.7111	191.956	23.0136	205.217	24.9043	205.026	26.1859	205.309	24.8285	196.082	25.3221
	205.738	20.7179	192.207	23.0137	205.466	24.9053	205.298	26.1881	205.697	24.8288	196.41	25.3179
	206.002	20.7204	192.481	23.0149	205.803	24.909	205.72	26.1881	205.922	24.8286	196.666	25.3204
	206.253	20.7248	192.815	23.0174	206	24.9122	205.905	26.1899	206.256	24.829	196.918	25.318
	206.502	20.7291	193.234	23.0175	206.34	24.9185	206.166	26.1917	206.49	24.8284	197.189	25.3173
	206.754	20.7316	193.434	23.0185	206.662	24.9178	206.46	26.1898	206.751	24.8284	197.581	25.3171
	207.021	20.7361	193.692	23.0182	206.898	24.9244	206.74	26.1925	206.978	24.8312	197.826	25.3147
	207.279	20.7407	193.97	23.021	207.165	24.9258	207.06	26.1956	207.232	24.8298	198.134	25.3163
	207.546	20.743	194.389	23.0221	207.42	24.9325	207.308	26.1917	207.701	24.8296	198.463	25.3112
	207.936	20.7473	194.65	23.023	207.715	24.9292	207.64	26.1917	207.881	24.8295	198.742	25.3133
	208.175	20.7509	194.906	23.0245	208.051	24.9306	207.964	26.1915	208.234	24.83	198.989	25.3117
	208.441	20.7574	195.176	23.0253	208.335	24.9342	208.221	26.195	208.505	24.8283	199.257	25.3102
	208.699	20.7612	195.442	23.0266	208.591	24.9394	208.462	26.1945	208.765	24.831	199.527	25.3105
	209.129	20.7684	195.846	23.0278	208.843	24.9434	208.728	26.1937	209.006	24.8287	199.796	25.3104
	209.324	20.7676	196.1	23.0284	209.1	24.9452	208.994	26.1951	209.386	24.8315	200.188	25.3118
	209.653	20.7739	196.376	23.0281	209.567	24.9445	209.258	26.1963	209.637	24.8306	200.448	25.3071
	209.91	20.7774	196.645	23.0287	209.745	24.9479	209.497	26.1955	209.889	24.8307	200.689	25.3081
	210.108	20.7812	197.049	23.0291	210.176	24.9547	209.744	26.1963	210.191	24.8303	201.023	25.3087
	210.427	20.7849	197.31	23.0314	210.375	24.9579	210.065	26.1968	210.508	24.83	201.326	25.3029
	210.611	20.7886	197.589	23.0314	210.641	24.9601	210.391	26.1977	210.737	24.8311	201.587	25.3037
	211.007	20.7941	197.841	23.0322	210.899	24.962	210.651	26.1987	210.981	24.8302	201.853	25.3014
	211.256	20.7967	198.169	23.0341	211.154	24.9637	210.896	26.1975	211.301	24.8321	202.119	25.3013
	211.523	20.8018	198.577	23.0362	211.419	24.9681	211.177	26.1975	211.521	24.832	202.431	25.3005
	211.769	20.8042	198.755	23.0369	211.679	24.97	211.446	26.1996	211.905	24.8318	202.739	25.301
	212.026	20.8077	199.235	23.036	212.135	24.9732	211.674	26.1988	212.157	24.8299	202.998	25.2986
	212.279	20.8121	199.432	23.0377	212.502	24.9769	211.988	26.2001	212.42	24.8313	203.262	25.2966
	212.538	20.8166	199.706	23.039	212.669	24.9785	212.292	26.2001	212.65	24.8295	203.652	25.2991
	212.792	20.8179	199.956	23.0414	212.989	24.9812	212.554	26.1995	212.894	24.83	203.912	25.2968
	213.172	20.8278	200.216	23.04	213.199	24.989	212.802	26.2023	213.145	24.8314	204.166	25.2946
	213.42	20.8285	200.488	23.0413	213.453	24.9825	213.061	26.2	213.404	24.8316	204.423	25.2939
	213.672	20.8321	200.728	23.0421	213.783	24.9965	213.372	26.1999	213.644	24.8313	204.674	25.2927
	213.911	20.8348	201.269	23.0421	214.075	24.9937	213.666	26.2025	213.903	24.8313	204.924	25.2932
	214.157	20.8394	201.432	23.0413	214.337	24.9956	213.909	26.2011	214.265	24.8311	205.228	25.2905
	214.56	20.8447	201.683	23.0441	214.599	25.0026	214.202	26.2033	214.507	24.8318	205.557	25.2904
	214.78	20.8466	201.992	23.0463	214.978	24.9991	214.48	26.2057	214.76	24.8313	205.809	25.2908
	215.07	20.8517	202.255	23.046	215.222	25.0051	214.701	26.2043	215.019	24.8331	206.059	25.29
	215.346	20.8563	202.586	23.047	215.47	25.007	214.94	26.2037	215.401	24.8323	206.33	25.2868
	215.665	20.8611	202.835	23.0465	215.73	25.0094	215.264	26.2028	215.633	24.8343	206.694	25.2873
	215.918	20.865	203.096	23.0468	215.981	25.0107	215.628	26.2062	215.896	24.833	206.949	25.2872
	216.159	20.8688	203.351	23.0479	216.23	25.0131	215.937	26.2086	216.147	24.8323	207.197	25.2849
	216.392	20.8715	203.813	23.0492	216.486	25.0177	216.169	26.2061	216.382	24.8311	207.46	25.2867
	216.649	20.8734	204.015	23.0502	216.792	25.0178	216.485	26.2069	216.648	24.8316	207.828	25.2848
	216.904	20.8799	204.266	23.0505	217.082	25.0192	216.712	26.2069	216.885	24.8311	208.084	25.2811
	217.284	20.8854	204.522	23.0511	217.341	25.0254	216.945	26.2062	217.266	24.8321	208.336	25.2831
	217.522	20.8868	204.772	23.0506	217.779	25.0284	217.196	26.21	217.508	24.8309	208.58	25.2778
	217.833	20.8903	205.095	23.05	217.977	25.0342	217.438	26.2065	217.753	24.8318	208.955	25.2768
	218.051	20.895	205.429	23.0541	218.22	25.03	217.824	26.2081	218.068	24.831	209.215	25.277
	218.268	20.8977	205.678	23.0538	218.468	25.0375	218.06	26.2097	218.366	24.8314	209.467	25.2777
	218.549	20.9026	205.925	23.0562	218.717	25.0352	218.319	26.2082	218.62	24.8323	209.713	25.276
	218.801	20.9062	206.199	23.0574	218.953	25.037	218.564	26.2078	218.862	24.8331	210.003	25.2756
	219.099	20.9102	206.451	23.0578	219.2	25.0413	218.799	26.2092	219.112	24.8334	210.228	25.2738
	219.327	20.9153	206.899	23.0587	219.526	25.0457	219.022	26.2077	219.567	24.831	210.503	25.2752
	219.604	20.9167	207.133	23.0598	219.91	25.0495	219.271	26.2106	219.724	24.8316	210.802	25.2739
	219.853	20.9214	207.528	23.0591	220.077	25.0495	219.52	26.2116	219.971	24.832	211.116	25.2722
	220.152	20.924	207.727	23.0603	220.338	25.0536	219.789	26.2091	220.216	24.8342	211.431	25.2705
	220.33	20.9283	207.995	23.063	220.574	25.0527	220.153	26.2088	220.445	24.8316	211.601	25.2697
	220.697	20.9326	208.255	23.0631	220.824	25.057	220.389	26.2091	220.7	24.8313	211.861	25.2699
	220.881	20.9359	208.499	23.0629	221.074	25.0587	220.641	26.2121	220.95	24.8314	212.162	25.2713
	221.181	20.9413	208.725	23.0637	221.316	25.0585	220.89	26.2143	221.331	24.83	212.479	25.2685
	221.417	20.9438	209.151	23.0652	221.564	25.0595	221.2	26.2146	221.57	24.8294	212.725	25.2678
	221.648	20.9482	209.416	23.0649	221.809	25.0644	221.512	26.2135	221.814	24.829	212.997	25.2637
	221.894	20.9508	209.665	23.0651	222.058	25.0657	221.748	26.2126	222.054	24.8299	213.313	25.2621
	222.154	20.9543	209.908	23.0667	222.513	25.0736	221.992	26.2168	222.321	24.8308	213.601	25.2608
	222.379	20.9584	210.159	23.0671	222.675	25.0721	222.339	26.2123	222.684	24.8275	213.864	25.2594
	222.683	20.9607	210.414	23.0674	222.907	25.0764	222.584	26.2146	222.923	24.8287	214.102	25.2617
	222.977	20.9672	210.679	23.069	223.155	25.0755	222.898	26.2158	223.23	24.8272	214.351	25.2605
	223.227	20.9704	210.933	23.0683	223.432	25.0767	223.202	26.2163	223.532	24.8301	214.609	25.2577
	223.459	20.9725	211.311	23.07	223.747	25.0805	223.446	26.2166	223.785	24.8295	214.966	25.2539
	223.693	20.9768	211.55	23.0711	224.003	25.0855	223.688	26.2155	224.013	24.8276	215.272	25.2545
	224.041	20.9824	211.815	23.0712	224.254	25.0855	223.921	26.2175	224.254	24.8279	215.514	25.256
	224.309	20.9845	212.074	23.0731	224.479	25.0879	224.182	26.2165	224.617	24.8276	215.822	25.2533
	224.577	20.9876	212.337	23.0743	224.723	25.0921	224.489	26.2174	224.872	24.828	216.086	25.2523
	224.89	20.9941	212.575	23.0736	225.127	25.0926	224.775	26.2179	225.115	24.828	216.328	25.2519
	225.125	20.9976	212.961	23.0759	225.326	25.097	225.003	26.2161	225.412	24.8263	216.699	25.2511
	225.363	21.0003	213.214	23.0745	225.631	25.1012	225.247	26.2172	225.712	24.8253	216.98	25.251
	225.593	21.0051	213.469	23.0765	225.93	25.0999	225.485	26.2178	225.949	24.8275	217.235	25.2499
	225.829	21.0055	213.725	23.0764	226.173	25.1046	225.833	26.218	226.189	24.8255	217.455	25.2449
	226.084	21.0104	213.976	23.0774	226.41	25.1007	226.07	26.2194	226.443	24.8244	217.692	25.2457
	226.319	21.0147	214.28	23.079	226.663	25.1063	226.318	26.2204	226.676	24.8255	217.927	25.2483
	226.551	21.0173	214.657	23.0774	226.878	25.1062	226.578	26.2193	226.907	24.8256	218.235	25.243
	226.792	21.0197	214.992	23.0784	227.126	25.1104	226.809	26.2177	227.221	24.8256	218.548	25.2449
	227.149	21.0271	215.241	23.0803	227.385	25.1171	227.157	26.2233	227.532	24.8245	218.795	25.2422
	227.366	21.028	215.497	23.0819	227.731	25.1125	227.383	26.2206	227.759	24.8251	219.05	25.2416
	227.639	21.0325	215.757	23.0822	227.955	25.1207	227.68	26.2211	227.995	24.8258	219.3	25.2374
	227.891	21.036	215.988	23.0846	228.202	25.1213	227.898	26.2206	228.23	24.8237	219.6	25.2391
	228.101	21.0389	216.241	23.0825	228.438	25.1192	228.133	26.217	228.609	24.8254	219.913	25.2349
	228.451	21.0443	216.558	23.0834	228.682	25.1244	228.428	26.2204	228.837	24.8225	220.168	25.2338
	228.677	21.0484	216.866	23.0831	228.927	25.1236	228.709	26.2197	229.071	24.8224	220.415	25.2343
	228.92	21.0505	217.107	23.0853	229.147	25.1283	228.952	26.2193	229.317	24.8253	220.654	25.2356
	229.143	21.0546	217.369	23.0873	229.386	25.1257	229.191	26.2227	229.558	24.8226	220.907	25.2349
	229.378	21.0577	217.622	23.0851	229.617	25.1276	229.437	26.2238	229.904	24.8238	221.202	25.229
	229.625	21.062	217.925	23.0868	229.847	25.1319	229.678	26.2206	230.137	24.823	221.476	25.2276
	229.975	21.0652	218.102	23.0883	230.199	25.1352	229.898	26.2194	230.367	24.8209	221.792	25.2276
	230.213	21.0676	218.367	23.0888	230.435	25.1331	230.253	26.2221	230.604	24.8214	222.02	25.2301
	230.458	21.0721	218.621	23.0871	230.671	25.1357	230.495	26.2215	230.836	24.8235	222.307	25.2267
	230.667	21.0757	218.876	23.0912	230.921	25.1411	230.741	26.2211	231.069	24.819	222.673	25.2246
	230.896	21.0793	219.264	23.0908	231.142	25.1395	231.025	26.218	231.366	24.8206	222.952	25.2227
	231.11	21.0832	219.499	23.0918	231.379	25.1418	231.332	26.2199	231.672	24.8214	223.178	25.2208
	231.346	21.0874	219.759	23.0938	231.61	25.1456	231.577	26.2182	231.904	24.8207	223.489	25.2194
	231.716	21.0906	220.014	23.0931	231.854	25.1487	231.798	26.2199	232.132	24.8208	223.702	25.2167
	231.935	21.0933	220.258	23.093	232.252	25.1518	232.045	26.2203	232.37	24.8183	224.071	25.2184
	232.18	21.0955	220.499	23.0936	232.428	25.1506	232.277	26.226	232.666	24.8203	224.31	25.2175
	232.399	21.0996	220.815	23.0949	232.798	25.1533	232.574	26.2221	232.96	24.8186	224.54	25.2157
	232.627	21.1036	221.133	23.0946	233.026	25.1556	232.86	26.2251	233.133	24.8189	224.853	25.2152
	232.863	21.1069	221.354	23.0945	233.269	25.1544	233.098	26.225	233.431	24.818	225.158	25.214
	233.161	21.1122	221.604	23.0946	233.499	25.156	233.338	26.2225	233.645	24.818	225.391	25.2119
	233.452	21.1161	221.857	23.0954	233.713	25.1586	233.631	26.2216	233.888	24.8166	225.629	25.2108
	233.674	21.1169	222.119	23.0974	233.954	25.1574	233.937	26.2218	234.118	24.8165	225.873	25.2108
	233.909	21.1203	222.374	23.0968	234.189	25.1623	234.158	26.2248	234.38	24.8153	226.17	25.2079
	234.143	21.1233	222.701	23.0985	234.426	25.1632	234.396	26.2232	234.732	24.8175	226.459	25.2057
	234.374	21.1265	223.01	23.0991	234.77	25.1711	234.635	26.222	234.944	24.8145	226.658	25.205
	234.588	21.1305	223.242	23.0992	235.015	25.1705	234.963	26.2205	235.17	24.8166	226.969	25.2037
	234.947	21.1349	223.499	23.1	235.253	25.1758	235.207	26.2206	235.412	24.8168	227.188	25.2036
	235.203	21.1366	223.75	23.1008	235.489	25.1749	235.462	26.2219	235.697	24.8139	227.448	25.198
	235.445	21.1412	223.984	23.1001	235.727	25.1729	235.73	26.2225	236.008	24.8156	227.733	25.1978
	235.657	21.1448	224.348	23.1017	236.028	25.1755	236.086	26.2237	236.249	24.8133	228.001	25.1956
	235.858	21.1472	224.593	23.1029	236.326	25.1761	236.258	26.219	236.578	24.8134	228.3	25.1969
	236.207	21.1525	224.969	23.1029	236.562	25.1821	236.484	26.2175	236.803	24.8133	228.505	25.1937
	236.412	21.1556	225.224	23.1023	236.796	25.1808	236.681	26.2237	237.049	24.8125	228.758	25.1925
	236.665	21.1583	225.461	23.1054	237.026	25.1889	236.949	26.219	237.282	24.8127	228.98	25.1902
	236.885	21.1634	225.715	23.1061	237.261	25.1854	237.245	26.2211	237.502	24.8119	229.22	25.1924
	237.168	21.1657	225.959	23.1056	237.494	25.1861	237.561	26.2205	237.839	24.8104	229.64	25.1891
	237.341	21.1676	226.196	23.1052	237.715	25.1863	237.804	26.2236	238.067	24.8114	229.91	25.1887
	237.687	21.1733	226.44	23.1059	238.011	25.1887	238.061	26.2175	238.302	24.8097	230.097	25.1852
	237.898	21.1749	226.694	23.1061	238.285	25.1948	238.272	26.2192	238.517	24.8083	230.41	25.1865
	238.173	21.1785	227.13	23.1085	238.524	25.1904	238.515	26.225	238.748	24.808	230.629	25.1815
	238.396	21.1827	227.314	23.1076	238.767	25.1953	238.752	26.225	238.983	24.8097	230.89	25.1841
	238.712	21.1869	227.554	23.1079	238.986	25.1959	238.966	26.224	239.209	24.8097	231.18	25.1824
	238.955	21.1906	227.783	23.1089	239.307	25.1967	239.182	26.2231	239.433	24.8081	231.519	25.1823
	239.165	21.1931	228.032	23.1088	239.616	25.1985	239.481	26.2191	239.762	24.8082	231.707	25.1786
	239.394	21.1961	228.415	23.1104	239.808	25.1988	239.674	26.2218	240.002	24.8063	231.94	25.1773
	239.62	21.1976	228.649	23.1105	240.037	25.2042	239.965	26.2203	240.227	24.8066	232.247	25.176
	239.825	21.2029	228.883	23.1113	240.308	25.2074	240.193	26.2237	240.448	24.8065	232.475	25.1762
	240.065	21.206	229.123	23.11	240.601	25.2081	240.468	26.2232	240.671	24.8056	232.757	25.1743
	240.352	21.2091	229.553	23.1107	240.806	25.2175	240.743	26.2205	240.901	24.8044	232.977	25.1727
	240.639	21.2129	229.745	23.1123	241.091	25.2099	240.974	26.2225	241.124	24.8059	233.229	25.1703
	240.85	21.2161	230.171	23.113	241.3	25.2129	241.193	26.2245	241.361	24.8049	233.466	25.1663
	241.059	21.218	230.336	23.1129	241.527	25.2134	241.41	26.2218	241.649	24.8037	233.728	25.1684
	241.32	21.2208	230.575	23.1134	241.795	25.2165	241.711	26.2226	241.916	24.8034	233.961	25.1668
	241.571	21.2246	230.821	23.1147	242.086	25.2203	241.894	26.2205	242.143	24.8014	234.264	25.166
	241.782	21.2284	231.17	23.1145	242.304	25.2206	242.087	26.2192	242.366	24.7988	234.481	25.1659
	241.99	21.2305	231.414	23.1148	242.528	25.219	242.428	26.2248	242.598	24.801	234.726	25.1628
	242.233	21.2333	231.662	23.116	242.761	25.2203	242.691	26.2236	242.869	24.801	235.004	25.1626
	242.47	21.2372	231.897	23.1166	242.993	25.2222	242.876	26.2195	243.144	24.8008	235.323	25.1595
	242.724	21.2406	232.129	23.1174	243.217	25.2237	243.088	26.2204	243.365	24.7993	235.527	25.1568
	243.071	21.2454	232.381	23.1174	243.455	25.2275	243.427	26.2167	243.598	24.7987	235.766	25.1575
	243.281	21.2466	232.731	23.1194	243.68	25.2273	243.648	26.2186	243.823	24.7961	235.986	25.1563
	243.513	21.2481	232.984	23.1183	243.902	25.2276	243.98	26.2183	244.032	24.7986	236.217	25.154
	243.744	21.2526	233.205	23.1193	244.139	25.2308	244.212	26.2229	244.265	24.7974	236.559	25.1529
	243.972	21.2553	233.432	23.1193	244.467	25.2315	244.43	26.2192	244.481	24.7977	236.804	25.1505
	244.364	21.261	233.679	23.1184	244.696	25.2389	244.664	26.2182	244.702	24.7965	237.123	25.152
	244.52	21.2631	233.929	23.1203	244.937	25.2367	244.9	26.2215	244.964	24.7965	237.348	25.1486
	244.742	21.2666	234.268	23.1204	245.167	25.2359	245.109	26.2186	245.194	24.7967	237.589	25.1484
	244.965	21.2701	234.507	23.1216	245.445	25.24	245.331	26.2161	245.402	24.7947	237.791	25.1461
	245.242	21.2732	234.744	23.1209	245.701	25.2422	245.558	26.2161	245.624	24.7951	238.085	25.144
	245.515	21.2757	234.984	23.1216	245.989	25.2407	245.764	26.2186	245.847	24.7941	238.305	25.1429
	245.746	21.2795	235.225	23.1218	246.313	25.2432	245.981	26.2152	246.131	24.7927	238.598	25.1419
	245.972	21.2819	235.461	23.126	246.563	25.2433	246.309	26.2212	246.399	24.7939	238.837	25.1391
	246.199	21.2844	235.681	23.1259	246.766	25.2456	246.55	26.2175	246.631	24.7912	239.039	25.1384
	246.41	21.2882	235.925	23.1249	246.983	25.2484	246.793	26.2202	246.864	24.7931	239.266	25.1395
	246.63	21.2915	236.291	23.1246	247.221	25.2504	247.025	26.2187	247.079	24.7922	239.589	25.136
	246.913	21.2952	236.499	23.1261	247.491	25.2515	247.346	26.2174	247.344	24.7912	239.823	25.1353
	247.203	21.2979	236.736	23.1259	247.777	25.252	247.574	26.2162	247.613	24.7899	240.056	25.1346
	247.429	21.3	237.099	23.1268	248.019	25.2536	247.821	26.2153	247.849	24.7894	240.291	25.1336
	247.628	21.3033	237.364	23.1267	248.247	25.2562	248.087	26.2168	248.078	24.7888	240.517	25.132
	247.862	21.3067	237.563	23.1278	248.483	25.2582	248.316	26.2209	248.294	24.7882	240.727	25.1312
	248.079	21.3093	237.848	23.1271	248.787	25.2598	248.629	26.2203	248.503	24.7882	240.964	25.1272
	248.308	21.3126	238.137	23.1268	249.061	25.257	248.912	26.2205	248.85	24.787	241.252	25.127
	248.687	21.316	238.373	23.13	249.271	25.2612	249.094	26.214	249.079	24.7872	241.485	25.1244
	248.839	21.3209	238.603	23.1271	249.499	25.2607	249.452	26.2149	249.311	24.7872	241.777	25.1265
	249.085	21.3231	238.831	23.1277	249.796	25.2646	249.62	26.2202	249.527	24.7852	241.995	25.1255
	249.316	21.3269	239.058	23.129	249.959	25.2646	249.83	26.2126	249.754	24.7845	242.242	25.1202
	249.603	21.3292	239.297	23.1313	250.181	25.265	250.048	26.2125	250.004	24.7825	242.567	25.1202
	249.817	21.331	239.523	23.1298	250.416	25.2698	250.375	26.2132	250.263	24.7831	242.74	25.1169
	250.055	21.336	239.735	23.131	250.754	25.2701	250.586	26.2151	250.623	24.7848	242.977	25.1175
	250.288	21.3381	239.972	23.1314	250.954	25.2744	250.921	26.2223	250.776	24.7834	243.335	25.1152
	250.564	21.3411	240.202	23.1316	251.192	25.2726	251.136	26.2142	251.06	24.7806	243.486	25.1138
	250.812	21.3447	240.444	23.1319	251.426	25.276	251.352	26.2168	251.274	24.7817	243.74	25.1122
	251.091	21.3469	240.726	23.1338	251.64	25.2755	251.579	26.2144	251.49	24.7819	244.046	25.1099
	251.286	21.3512	240.989	23.1357	251.862	25.2779	251.789	26.2123	251.755	24.779	244.27	25.1078
	251.51	21.3543	241.233	23.1365	252.167	25.2801	252.014	26.2106	251.924	24.7798	244.438	25.1085
	251.766	21.3568	241.474	23.1356	252.455	25.2802	252.224	26.2109	252.252	24.7789	244.671	25.1062
	252.039	21.3601	241.701	23.137	252.664	25.2793	252.49	26.2111	252.452	24.7783	244.959	25.1056
	252.275	21.364	241.915	23.1362	252.873	25.2839	252.751	26.2115	252.628	24.7788	245.174	25.1038
	252.516	21.3649	242.212	23.1386	253.116	25.2847	252.971	26.2092	252.921	24.779	245.406	25.1019
	252.725	21.3693	242.406	23.1379	253.401	25.2859	253.199	26.2115	253.132	24.7776	245.622	25.1008
	253.045	21.3722	242.727	23.1392	253.684	25.2874	253.403	26.2093	253.349	24.7782	245.846	25.0986
	253.252	21.3757	242.946	23.1397	253.895	25.2876	253.622	26.2119	253.609	24.7752	246.121	25.098
	253.547	21.379	243.156	23.1409	254.11	25.2943	253.834	26.209	253.855	24.7749	246.338	25.0967
	253.745	21.3816	243.418	23.1401	254.335	25.3011	254.044	26.2115	254.082	24.7751	246.618	25.0954
	253.957	21.3838	243.654	23.1417	254.559	25.2937	254.26	26.2137	254.348	24.7744	246.806	25.0939
	254.173	21.3872	243.853	23.141	254.786	25.2928	254.581	26.2089	254.569	24.7749	247.097	25.091
	254.554	21.3922	244.086	23.1415	255.01	25.2932	254.795	26.2139	254.785	24.7735	247.312	25.0893
	254.717	21.3939	244.384	23.1428	255.241	25.2961	254.986	26.2093	255.151	24.7736	247.508	25.089
	254.935	21.3959	244.65	23.1434	255.46	25.2974	255.206	26.2086	255.304	24.7726	247.911	25.0851
	255.191	21.3985	244.872	23.144	255.856	25.2986	255.419	26.213	255.577	24.7694	248.072	25.0847
	255.447	21.4015	245.135	23.1439	256.023	25.2998	255.709	26.2109	255.781	24.7703	248.4	25.0825
	255.651	21.4057	245.352	23.1444	256.249	25.3024	255.879	26.2123	255.976	24.7721	248.63	25.0812
	255.968	21.4105	245.594	23.1445	256.447	25.303	256.111	26.2085	256.196	24.7693	248.872	25.0812
	256.203	21.4124	245.804	23.1447	256.681	25.3038	256.489	26.2116	256.417	24.7694	249.099	25.0769
	256.439	21.4142	246.022	23.1455	256.906	25.3059	256.583	26.2072	256.732	24.7692	249.395	25.0762
	256.666	21.4174	246.255	23.1455	257.139	25.3075	256.863	26.2095	257.029	24.767	249.688	25.0751
	256.892	21.4215	246.591	23.1471	257.37	25.3102	257.072	26.2128	257.204	24.7675	249.943	25.0754
	257.12	21.4237	246.826	23.147	257.58	25.311	257.398	26.2054	257.435	24.7657	250.19	25.0691
	257.397	21.4278	247.056	23.148	257.792	25.3082	257.616	26.2104	257.588	24.7667	250.545	25.0692
	257.689	21.4308	247.274	23.1474	258.056	25.3114	257.847	26.2098	257.913	24.7677	250.74	25.0698
	257.92	21.434	247.5	23.1478	258.322	25.315	258.069	26.2053	258.137	24.7659	250.957	25.0658
	258.235	21.4366	247.729	23.1485	258.556	25.3148	258.34	26.204	258.371	24.7652	251.176	25.0638
	258.466	21.4413	247.999	23.1491	258.8	25.3179	258.62	26.213	258.595	24.7651	251.429	25.0619
	258.682	21.4439	248.272	23.1486	259.007	25.3176	258.898	26.211	258.812	24.7652	251.647	25.0587
	258.92	21.4453	248.5	23.1488	259.225	25.3195	259.051	26.2032	259.049	24.7627	251.815	25.0566
	259.189	21.45	248.725	23.1495	259.598	25.3193	259.277	26.2033	259.315	24.7619	252.093	25.0576
	259.47	21.452	248.951	23.1507	259.803	25.3234	259.562	26.2093	259.586	24.7632	252.313	25.0555
	259.714	21.4563	249.179	23.1496	260.034	25.3233	259.816	26.2023	259.802	24.7633	252.597	25.0564
	259.927	21.4574	249.401	23.1499	260.213	25.3243	260.037	26.2037	260.066	24.7613	252.806	25.0532
	260.156	21.4611	249.686	23.1494	260.598	25.3252	260.262	26.2066	260.314	24.7614	253.016	25.0518
	260.36	21.4639	249.964	23.1503	260.758	25.326	260.469	26.2041	260.508	24.7612	253.277	25.0509
	260.586	21.4661	250.251	23.1514	260.975	25.3265	260.707	26.2051	260.763	24.7592	253.498	25.0494
	260.866	21.469	250.53	23.1515	261.201	25.3276	260.922	26.2023	260.961	24.7594	253.673	25.0451
	261.119	21.4728	250.756	23.1532	261.438	25.329	261.12	26.2023	261.258	24.7584	254.002	25.0462
	261.31	21.4759	251.048	23.152	261.666	25.3348	261.452	26.1993	261.483	24.7577	254.193	25.0462
	261.524	21.4801	251.319	23.1526	261.964	25.3312	261.559	26.2002	261.756	24.7557	254.428	25.0446
	261.849	21.4824	251.575	23.1535	262.178	25.3326	261.779	26.2049	262.016	24.7552	254.648	25.0436
	262.082	21.4839	251.846	23.1537	262.415	25.3335	261.999	26.1994	262.239	24.7537	254.866	25.0409
	262.293	21.4881	252.066	23.1536	262.636	25.3359	262.225	26.2001	262.47	24.7532	255.078	25.0401
	262.623	21.4919	252.293	23.1544	262.84	25.337	262.539	26.1989	262.683	24.7526	255.4	25.0379
	262.85	21.494	252.512	23.1539	263.12	25.3395	262.765	26.2034	262.896	24.7499	255.624	25.0353
	263.09	21.4977	252.735	23.1539	263.398	25.3406	262.994	26.1971	263.216	24.7502	255.822	25.0354
	263.3	21.5014	252.946	23.1534	263.599	25.3435	263.222	26.1972	263.496	24.7494	256.127	25.0329
	263.545	21.5016	253.166	23.1545	263.83	25.3416	263.509	26.1993	263.639	24.7484	256.303	25.0318
	263.786	21.5058	253.555	23.1549	264.044	25.3428	263.768	26.1965	263.849	24.7468	256.576	25.0319
	263.987	21.5087	253.718	23.1553	264.266	25.3436	264.059	26.1958	264.07	24.7472	256.829	25.0292
	264.218	21.5107	253.931	23.1556	264.48	25.3479	264.284	26.1957	264.296	24.7472	257.109	25.0278
	264.551	21.5147	254.153	23.1561	264.73	25.348	264.498	26.1999	264.505	24.7451	257.311	25.0258
	264.798	21.5165	254.371	23.1564	264.969	25.3454	264.702	26.1957	264.722	24.7442	257.525	25.0249
	265.036	21.5222	254.59	23.1559	265.244	25.3477	265.02	26.1951	264.926	24.744	257.798	25.0212
	265.322	21.5261	254.795	23.1561	265.466	25.3533	265.203	26.194	265.145	24.7443	257.965	25.0219
	265.529	21.5286	255.029	23.1571	265.668	25.3518	265.482	26.1923	265.358	24.7433	258.199	25.0216
	265.76	21.5302	255.257	23.1579	265.891	25.3553	265.649	26.191	265.612	24.7423	258.479	25.0203
	265.992	21.5335	255.53	23.1584	266.195	25.3544	265.919	26.1913	265.772	24.7407	258.698	25.0186
	266.214	21.5352	255.794	23.1569	266.408	25.3576	266.141	26.1911	265.994	24.7403	258.906	25.0186
	266.444	21.5393	256.009	23.1569	266.652	25.3552	266.343	26.1904	266.348	24.7394	259.201	25.0146
	266.717	21.5413	256.23	23.1575	266.88	25.3587	266.577	26.1932	266.505	24.7391	259.413	25.0142
	266.947	21.5447	256.456	23.1576	267.19	25.3589	266.793	26.192	266.753	24.7379	259.64	25.0133
	267.234	21.5476	256.689	23.1593	267.394	25.3613	267.061	26.1893	266.959	24.737	259.868	25.0123
	267.444	21.5508	257.062	23.1588	267.62	25.3605	267.342	26.1892	267.177	24.7368	260.08	25.0098
	267.659	21.5524	257.22	23.1581	267.829	25.3672	267.572	26.1874	267.395	24.7352	260.365	25.0083
	267.926	21.5562	257.429	23.1597	268.053	25.3606	267.78	26.1875	267.669	24.7324	260.6	25.0053
	268.191	21.56	257.661	23.1599	268.261	25.3643	268.002	26.1861	267.872	24.7342	260.766	25.0049
	268.408	21.5638	257.877	23.1616	268.468	25.3649	268.219	26.1859	268.076	24.7329	260.99	25.0034
	268.636	21.5658	258.146	23.16	268.691	25.3655	268.495	26.188	268.397	24.7309	261.301	25.001
	268.865	21.5682	258.405	23.16	268.966	25.369	268.704	26.1855	268.617	24.7315	261.604	24.9971
	269.083	21.5712	258.636	23.1591	269.314	25.3678	268.983	26.1864	268.824	24.7298	261.765	24.9969
	269.315	21.5746	258.852	23.1608	269.455	25.3733	269.149	26.184	269.075	24.7294	261.984	24.9938
	269.529	21.5788	259.064	23.1621	269.777	25.3702	269.489	26.1833	269.31	24.7274	262.209	24.9965
	269.864	21.5794	259.284	23.1611	269.991	25.3717	269.652	26.1835	269.578	24.7264	262.446	24.9891
	270.067	21.5837	259.519	23.1621	270.202	25.3734	269.871	26.1825	269.921	24.7261	262.781	24.9878
	270.287	21.5865	259.754	23.1604	270.425	25.3749	270.241	26.183	270.091	24.7243	262.994	24.9881
	270.53	21.5887	260.15	23.1622	270.621	25.3742	270.408	26.1814	270.344	24.725	263.223	24.987
	270.772	21.5908	260.318	23.1616	270.836	25.3776	270.628	26.1792	270.558	24.7239	263.441	24.9842
	271.027	21.5957	260.53	23.1625	271.046	25.3797	270.838	26.1793	270.783	24.7238	263.636	24.9808
	271.292	21.5983	260.74	23.1623	271.304	25.3813	271.176	26.1779	271.054	24.7211	263.924	24.9806
	271.564	21.602	261.033	23.1628	271.528	25.3774	271.386	26.179	271.258	24.7199	264.12	24.9788
	271.823	21.6053	261.298	23.1637	271.796	25.3798	271.608	26.1791	271.58	24.7205	264.432	24.9798
	272.039	21.6069	261.491	23.1639	272.074	25.3831	271.867	26.1783	271.781	24.7196	264.643	24.9753
	272.256	21.6101	261.782	23.1627	272.236	25.3826	272.028	26.1769	271.929	24.7167	264.858	24.9718
	272.475	21.6131	261.998	23.1625	272.586	25.3837	272.244	26.1757	272.156	24.7187	265.115	24.9721
	272.69	21.6144	262.211	23.1627	272.75	25.3843	272.462	26.1768	272.328	24.7168	265.339	24.9694
	272.9	21.6168	262.538	23.1637	272.971	25.385	272.676	26.1768	272.631	24.7153	265.608	24.9696
	273.293	21.6221	262.741	23.1637	273.28	25.3919	272.988	26.1759	272.894	24.7156	265.829	24.9671
	273.446	21.6258	262.989	23.1632	273.499	25.3875	273.211	26.1754	273.051	24.7147	266.054	24.9685
	273.665	21.6275	263.229	23.1637	273.765	25.3916	273.378	26.175	273.252	24.7155	266.279	24.9638
	273.878	21.63	263.451	23.1637	273.994	25.3881	273.652	26.1732	273.465	24.7132	266.5	24.9627
	274.101	21.6313	263.776	23.1634	274.172	25.3903	273.86	26.1736	273.683	24.7118	266.698	24.9618
	274.331	21.6357	263.998	23.1626	274.454	25.3925	274.07	26.1731	273.887	24.7094	266.958	24.9586
	274.535	21.6383	264.212	23.1633	274.648	25.3925	274.275	26.1719	274.112	24.7114	267.115	24.9548
	274.84	21.6419	264.426	23.1637	274.872	25.3949	274.493	26.1731	274.301	24.7105	267.444	24.9563
	275.069	21.6437	264.688	23.1635	275.069	25.3984	274.764	26.1706	274.673	24.7077	267.67	24.9519
	275.292	21.6483	264.978	23.1635	275.301	25.3949	274.923	26.1709	274.834	24.7068	267.924	24.952
	275.499	21.648	265.209	23.1651	275.531	25.3965	275.194	26.1696	275.041	24.7069	268.16	24.9496
	275.712	21.6529	265.431	23.1637	275.77	25.3977	275.351	26.17	275.297	24.7045	268.337	24.9486
	275.941	21.6547	265.641	23.1642	276.004	25.4033	275.615	26.17	275.568	24.7047	268.588	24.9454
	276.139	21.6566	265.854	23.1634	276.287	25.401	275.78	26.1686	275.781	24.7041	268.868	24.947
	276.352	21.6604	266.068	23.1645	276.428	25.4042	276.142	26.1697	275.985	24.7028	269.087	24.9437
	276.579	21.6648	266.286	23.164	276.639	25.4029	276.302	26.1661	276.296	24.7026	269.309	24.9443
	276.797	21.6659	266.505	23.1646	276.955	25.402	276.69	26.1669	276.514	24.6995	269.519	24.9421
	277.003	21.6672	266.739	23.1639	277.153	25.404	276.839	26.166	276.717	24.6996	269.74	24.938
	277.214	21.6717	267.05	23.165	277.372	25.4036	277.052	26.165	276.92	24.6971	270.099	24.939
	277.537	21.6741	267.261	23.1646	277.584	25.4076	277.345	26.165	277.184	24.6952	270.232	24.9371
	277.758	21.6773	267.472	23.1651	277.774	25.4043	277.577	26.1643	277.383	24.6973	270.523	24.933
	278.031	21.6811	267.7	23.1642	278.001	25.4064	277.786	26.1641	277.607	24.6953	270.73	24.9314
	278.28	21.6837	267.897	23.1639	278.245	25.4059	277.975	26.1632	277.878	24.6912	270.932	24.9294
	278.481	21.6863	268.118	23.1633	278.529	25.4093	278.225	26.1606	278.07	24.694	271.155	24.9287
	278.714	21.6894	268.33	23.1639	278.806	25.4087	278.446	26.1607	278.277	24.6938	271.482	24.9265
	278.933	21.6902	268.544	23.1644	278.976	25.4095	278.624	26.1612	278.5	24.6916	271.692	24.9245
	279.128	21.6948	268.755	23.1654	279.216	25.4106	278.846	26.1611	278.751	24.6923	271.916	24.9227
	279.341	21.696	269.092	23.1656	279.425	25.4119	279.144	26.1586	278.964	24.6887	272.129	24.9217
	279.552	21.6993	269.305	23.1657	279.646	25.4136	279.356	26.1581	279.231	24.6881	272.353	24.9198
	279.824	21.7037	269.519	23.1651	279.917	25.4122	279.554	26.1588	279.438	24.6891	272.555	24.9174
	280.083	21.7044	269.688	23.1645	280.122	25.4155	279.761	26.1588	279.64	24.6881	272.891	24.9179
	280.294	21.7072	269.978	23.1662	280.426	25.4168	279.972	26.1588	279.854	24.6867	273.111	24.9134
	280.512	21.7117	270.192	23.1654	280.527	25.4167	280.193	26.1557	280.081	24.6846	273.303	24.9116
	280.723	21.7141	270.518	23.1659	280.852	25.4174	280.501	26.1585	280.272	24.6846	273.534	24.9108
	280.946	21.7155	270.712	23.166	281.053	25.4202	280.718	26.1559	280.546	24.6845	273.864	24.9072
	281.142	21.7191	270.921	23.1659	281.326	25.424	280.919	26.1542	280.805	24.6831	274.075	24.9069
	281.345	21.7228	271.187	23.1659	281.485	25.4205	281.124	26.155	281.085	24.682	274.332	24.9043
	281.674	21.7265	271.389	23.1666	281.748	25.4172	281.327	26.153	281.223	24.6816	274.505	24.9032
	281.884	21.7272	271.655	23.1665	281.995	25.4231	281.533	26.1536	281.417	24.6809	274.735	24.9024
	282.152	21.7302	271.966	23.1669	282.212	25.4251	281.737	26.1515	281.636	24.6789	275.058	24.9002
	282.305	21.731	272.186	23.1671	282.429	25.4209	281.951	26.1525	281.839	24.6787	275.269	24.8992
	282.519	21.7356	272.458	23.1669	282.625	25.4211	282.223	26.1501	282.098	24.6763	275.522	24.8956
	282.825	21.7382	272.694	23.1663	282.838	25.4232	282.543	26.1494	282.309	24.675	275.801	24.894
	283.042	21.7405	272.892	23.1671	283.066	25.4233	282.676	26.1483	282.569	24.6728	276.029	24.8928
	283.199	21.7447	273.117	23.166	283.283	25.4252	282.923	26.1483	282.774	24.6721	276.242	24.8911
	283.455	21.7466	273.326	23.1681	283.48	25.4252	283.204	26.1479	282.973	24.6728	276.437	24.8901
	283.651	21.7499	273.707	23.1669	283.78	25.4263	283.397	26.1486	283.186	24.6711	276.649	24.8869
	283.863	21.7514	273.865	23.1659	283.992	25.4305	283.606	26.1481	283.395	24.6719	276.953	24.8879
	284.103	21.7559	274.073	23.1666	284.211	25.4287	283.799	26.1456	283.661	24.6678	277.191	24.8829
	284.423	21.7601	274.298	23.1664	284.484	25.4277	283.999	26.1446	283.81	24.6678	277.413	24.8844
	284.723	21.7613	274.51	23.1671	284.639	25.4299	284.211	26.1449	284.068	24.6674	277.604	24.8806
	284.978	21.7637	274.729	23.1669	284.857	25.4299	284.417	26.1438	284.324	24.6674	277.816	24.8787
	285.136	21.7675	274.928	23.1684	285.178	25.4306	284.727	26.1438	284.519	24.6671	278.036	24.8765
	285.348	21.7687	275.149	23.1688	285.375	25.4302	284.932	26.1432	284.696	24.6639	278.254	24.8754
	285.555	21.772	275.369	23.1672	285.533	25.4347	285.023	26.142	284.872	24.6657	278.469	24.8764
	285.829	21.7758	275.574	23.1674	285.699	25.4355	285.23	26.1418	285.049	24.6634	278.672	24.8725
	286.047	21.7792	275.844	23.1692	286.05	25.4347	285.428	26.141	285.334	24.6619	278.971	24.872
	286.297	21.7808	276.108	23.1659	286.219	25.436	285.685	26.1399	285.554	24.662	279.185	24.8679
	286.515	21.7842	276.315	23.1679	286.431	25.4369	285.838	26.1409	285.763	24.6605	279.428	24.8683
	286.726	21.7842	276.58	23.1678	286.64	25.4368	286.082	26.1402	285.963	24.6588	279.621	24.865
	286.925	21.7886	276.853	23.1674	286.864	25.4388	286.238	26.1378	286.164	24.6585	279.82	24.8644
	287.187	21.7927	277.063	23.168	287.17	25.4386	286.442	26.1391	286.37	24.6564	280.034	24.8621
	287.462	21.7943	277.286	23.1683	287.367	25.4398	286.706	26.1385	286.61	24.6564	280.249	24.8605
	287.665	21.7966	277.49	23.1686	287.586	25.4385	286.954	26.1358	286.927	24.6542	280.607	24.8593
	287.886	21.8005	277.702	23.1693	287.798	25.4394	287.113	26.1371	287.073	24.6514	280.781	24.857
	288.092	21.8019	277.914	23.1685	287.979	25.4449	287.363	26.136	287.283	24.6541	280.992	24.8542
	288.313	21.8053	278.127	23.1689	288.195	25.4422	287.57	26.1354	287.545	24.6501	281.234	24.8544
	288.516	21.8073	278.393	23.1685	288.404	25.4406	287.767	26.1324	287.783	24.6493	281.491	24.8529
	288.724	21.8098	278.64	23.169	288.767	25.4425	287.964	26.1366	287.993	24.6464	281.721	24.8489
	288.931	21.8125	278.854	23.1689	288.911	25.4431	288.171	26.1314	288.193	24.6452	281.928	24.8486
	289.149	21.8143	279.073	23.1678	289.123	25.4431	288.412	26.132	288.395	24.6445	282.128	24.8468
	289.402	21.8184	279.289	23.1701	289.33	25.4523	288.696	26.1322	288.681	24.644	282.346	24.8432
	289.661	21.8204	279.503	23.1693	289.585	25.4459	289.064	26.1303	288.889	24.6442	282.638	24.8434
	289.877	21.8239	279.715	23.1667	289.879	25.4487	289.189	26.1311	289.116	24.6425	282.853	24.8434
	290.089	21.8267	279.921	23.1678	290.042	25.4489	289.391	26.1296	289.301	24.6428	283.056	24.8395
	290.297	21.8283	280.248	23.1686	290.254	25.4535	289.585	26.1286	289.501	24.641	283.261	24.8382
	290.66	21.8318	280.451	23.17	290.441	25.4473	289.789	26.1279	289.703	24.6395	283.522	24.8375
	290.829	21.8347	280.66	23.1704	290.642	25.4529	289.986	26.1266	289.904	24.6387	283.683	24.8344
	291.027	21.8372	280.859	23.1694	290.964	25.4561	290.198	26.1264	290.209	24.6379	283.946	24.8327
	291.234	21.8394	281.071	23.1701	291.111	25.4511	290.402	26.1252	290.356	24.6364	284.215	24.831
	291.441	21.8412	281.286	23.1707	291.43	25.4577	290.589	26.1251	290.567	24.6354	284.407	24.8297
	291.68	21.8448	281.546	23.1701	291.57	25.453	290.848	26.1237	290.766	24.6336	284.601	24.8272
	291.926	21.8473	281.756	23.1713	291.785	25.4531	291.005	26.1229	290.97	24.6336	284.815	24.8274
	292.109	21.8493	282.015	23.1706	291.993	25.4586	291.212	26.1224	291.221	24.6324	285.023	24.827
	292.382	21.8525	282.224	23.171	292.185	25.459	291.418	26.1239	291.404	24.6326	285.232	24.8228
	292.595	21.8541	282.423	23.1701	292.395	25.4611	291.667	26.12	291.618	24.6297	285.422	24.8212
	292.803	21.8584	282.617	23.1712	292.601	25.4581	291.806	26.1214	291.821	24.6271	285.741	24.8198
	293.03	21.8602	282.991	23.1715	292.943	25.4566	292.017	26.1187	292.035	24.6265	285.945	24.8206
	293.253	21.8643	283.153	23.1709	293.101	25.4637	292.31	26.1186	292.22	24.6263	286.14	24.8173
	293.479	21.8666	283.358	23.1719	293.304	25.4631	292.404	26.12	292.405	24.6229	286.341	24.8157
	293.779	21.871	283.562	23.1711	293.502	25.4663	292.73	26.1153	292.642	24.6245	286.554	24.8143
	293.929	21.8712	283.766	23.1712	293.769	25.4661	292.927	26.1155	292.849	24.6196	286.766	24.8141
	294.132	21.8748	284.02	23.1708	293.958	25.4745	293.129	26.1141	293.029	24.6199	287.023	24.8115
	294.436	21.8782	284.242	23.1719	294.153	25.4623	293.338	26.1147	293.266	24.62	287.173	24.8106
	294.627	21.8802	284.446	23.1707	294.373	25.4664	293.702	26.1131	293.427	24.6169	287.369	24.8071
	294.849	21.8825	284.696	23.1715	294.59	25.4738	293.85	26.1114	293.728	24.617	287.629	24.8067
	295.063	21.8859	284.904	23.1711	294.836	25.4749	294.057	26.1109	293.986	24.6141	287.84	24.8048
	295.317	21.8882	285.151	23.1723	295.032	25.4706	294.264	26.111	294.134	24.6101	288	24.8032
	295.62	21.8907	285.394	23.171	295.215	25.4741	294.46	26.1086	294.325	24.6102	288.287	24.8019
	295.774	21.8934	285.59	23.172	295.481	25.4733	294.669	26.1064	294.534	24.6096	288.545	24.7989
	295.981	21.8965	285.8	23.1696	295.69	25.4722	295.027	26.1057	294.731	24.6084	288.704	24.797
	296.194	21.8986	286.013	23.1728	295.825	25.4693	295.194	26.1064	295.02	24.6065	288.947	24.7975
	296.409	21.9021	286.223	23.1721	296.131	25.4759	295.385	26.1044	295.205	24.6036	289.165	24.7975
	296.596	21.9047	286.469	23.1723	296.292	25.4787	295.59	26.1039	295.459	24.6045	289.435	24.7919
	296.902	21.9072	286.73	23.1727	296.497	25.4736	295.803	26.1041	295.65	24.5983	289.647	24.7923
	297.115	21.9113	286.93	23.1718	296.644	25.477	296.012	26.1034	295.863	24.6005	289.863	24.7883
	297.332	21.912	287.124	23.173	296.853	25.4761	296.208	26.1021	296.071	24.5997	290.099	24.786
	297.625	21.9153	287.337	23.174	297.105	25.4795	296.416	26.1008	296.277	24.5948	290.343	24.7865
	297.802	21.917	287.608	23.1719	297.412	25.4778	296.624	26.0994	296.58	24.5935	290.537	24.784
	298.059	21.9198	287.74	23.1722	297.623	25.4797	296.996	26.0993	296.782	24.5901	290.732	24.7825
	298.252	21.923	287.939	23.1725	297.821	25.483	297.148	26.0955	297.022	24.5892	291.011	24.7815
	298.452	21.9251	288.195	23.1723	298.007	25.4793	297.348	26.0957	297.303	24.589	291.183	24.7818
	298.663	21.9263	288.501	23.1729	298.256	25.4823	297.55	26.0946	297.517	24.5865	291.419	24.7783
	298.875	21.9308	288.648	23.1726	298.471	25.4863	297.753	26.0932	297.696	24.5817	291.679	24.7762
	299.223	21.933	288.844	23.1732	298.665	25.4871	297.948	26.0946	297.916	24.5832	291.875	24.7748
	299.378	21.9351	289.139	23.1724	298.869	25.4805	298.15	26.0947	298.161	24.5813	292.078	24.7726
	299.589	21.9385	289.331	23.1736	299.071	25.4872	298.355	26.0912	298.307	24.5799	292.274	24.7717
	299.774	21.9406	289.603	23.1738	299.277	25.4872	298.562	26.0894	298.512	24.5769	292.482	24.7703
	299.99	21.9441	289.816	23.1734	299.472	25.4837	298.77	26.0895	298.722	24.5762	292.698	24.7702
	300.187	21.9467	290.01	23.1743	299.663	25.4896	298.962	26.0871	298.923	24.5752	292.956	24.7678
	300.498	21.949	290.252	23.1738	299.893	25.4901	299.23	26.0895	299.124	24.5738	293.148	24.7662
	300.698	21.9504	290.437	23.1738	300.148	25.4905	299.482	26.0885	299.385	24.5723	293.301	24.7633
	300.918	21.9535	290.645	23.174	300.377	25.4875	299.683	26.0861	299.626	24.5721	293.611	24.7626
	301.11	21.9577	290.865	23.1742	300.604	25.4899	299.895	26.0843	299.835	24.5662	293.813	24.7604
	301.311	21.9598	291.161	23.174	300.78	25.4886	300.09	26.0833	300.037	24.5662	294.024	24.756
	301.596	21.9622	291.358	23.1742	301.032	25.4941	300.291	26.0812	300.234	24.5646	294.219	24.7559
	301.805	21.9648	291.564	23.1743	301.335	25.4869	300.485	26.0825	300.432	24.5637	294.418	24.7571
	302.033	21.9676	291.749	23.1746	301.467	25.4882	300.69	26.08	300.785	24.5598	294.627	24.7552
	302.221	21.9697	291.849	23.1749	301.669	25.4936	300.892	26.0813	300.942	24.5612	294.928	24.7497
	302.405	21.9703	292.166	23.1753	301.872	25.498	301.189	26.0766	301.149	24.557	295.13	24.7497
	302.626	21.975	292.368	23.1742	302.075	25.4964	301.387	26.0772	301.34	24.5552	295.329	24.7486
	302.978	21.9786	292.561	23.1741	302.305	25.4973	301.589	26.0776	301.543	24.556	295.576	24.7458
	303.128	21.9785	292.767	23.1736	302.513	25.4935	301.793	26.0764	301.743	24.554	295.804	24.745
	303.341	21.9828	292.955	23.1741	302.714	25.5	301.977	26.076	301.952	24.5511	296.022	24.7435
	303.64	21.9868	293.148	23.176	302.868	25.5024	302.237	26.0734	302.201	24.5483	296.258	24.7372
	303.736	21.9894	293.354	23.1761	303.105	25.5018	302.4	26.0715	302.41	24.5461	296.452	24.7368
	304.042	21.9922	293.556	23.175	303.419	25.4993	302.586	26.0724	302.598	24.5469	296.659	24.7352
	304.241	21.9937	293.804	23.1745	303.643	25.5035	302.785	26.07	302.802	24.5436	296.853	24.7336
	304.51	21.9945	294.105	23.1746	303.818	25.5018	303.032	26.0677	303.055	24.543	297.056	24.7307
	304.651	21.9974	294.253	23.1749	304.08	25.5056	303.285	26.068	303.24	24.5401	297.269	24.7307
	304.84	22.001	294.444	23.1743	304.268	25.5015	303.485	26.0675	303.456	24.5372	297.471	24.7282
	305.049	22.0028	294.644	23.1745	304.466	25.503	303.681	26.066	303.649	24.5352	297.76	24.7275
	305.264	22.0059	294.844	23.175	304.721	25.5073	303.889	26.0643	303.853	24.5351	297.983	24.7242
	305.467	22.0068	295.137	23.1765	304.872	25.5008	304.072	26.0648	304.037	24.5346	298.215	24.722
	305.663	22.0113	295.336	23.1741	305.077	25.5057	304.284	26.0636	304.244	24.5306	298.412	24.722
	305.861	22.0137	295.53	23.1756	305.375	25.5018	304.475	26.0624	304.456	24.5293	298.617	24.7179
	306.07	22.0157	295.737	23.1743	305.561	25.5079	304.775	26.0629	304.806	24.5286	298.823	24.7154
	306.261	22.0184	296.02	23.1741	305.761	25.5064	304.966	26.0605	304.942	24.5253	299.13	24.7133
	306.468	22.0207	296.173	23.1733	305.962	25.506	305.11	26.06	305.142	24.5242	299.277	24.7128
	306.776	22.0245	296.372	23.1735	306.15	25.5086	305.303	26.059	305.327	24.523	299.425	24.7109
	306.967	22.0263	296.522	23.1736	306.309	25.5066	305.569	26.0577	305.595	24.5204	299.64	24.7085
	307.12	22.0303	296.801	23.176	306.558	25.5088	305.788	26.0578	305.808	24.5173	299.868	24.7057
	307.377	22.0313	297.028	23.1756	306.764	25.512	305.966	26.0565	306.042	24.5164	300.192	24.7033
	307.584	22.0356	297.242	23.1722	306.953	25.5094	306.149	26.0556	306.228	24.5135	300.367	24.7021
	307.831	22.035	297.423	23.1748	307.159	25.5117	306.349	26.051	306.432	24.5133	300.573	24.6988
	308.079	22.0387	297.624	23.1733	307.35	25.5108	306.555	26.0523	306.738	24.5099	300.783	24.6975
	308.277	22.0395	297.884	23.1743	307.546	25.5128	306.799	26.0526	306.99	24.5076	301.089	24.6929
	308.481	22.0437	298.069	23.1735	307.743	25.513	307.044	26.0503	307.223	24.5059	301.296	24.6931
	308.674	22.0458	298.407	23.1753	307.983	25.5133	307.239	26.0496	307.371	24.5036	301.497	24.6907
	308.927	22.0506	298.542	23.1719	308.303	25.5152	307.479	26.0456	307.572	24.5016	301.702	24.6881
	309.083	22.0523	298.736	23.1726	308.446	25.5148	307.691	26.0484	307.745	24.4982	301.938	24.6866
	309.386	22.0528	298.936	23.1735	308.646	25.5135	307.93	26.0462	308.005	24.4996	302.155	24.684
	309.589	22.0572	299.197	23.174	308.84	25.5139	308.117	26.0437	308.206	24.4954	302.467	24.6829
	309.776	22.0608	299.455	23.1724	309.034	25.5165	308.322	26.0434	308.41	24.4956	302.621	24.6795
	310.015	22.0637	299.71	23.1738	309.235	25.5149	308.499	26.0419	308.598	24.4949	302.827	24.6789
	310.231	22.0651	299.865	23.1738	309.509	25.5174	308.742	26.0413	308.838	24.492	303.025	24.6761
	310.395	22.0688	300.048	23.1733	309.742	25.5174	309.002	26.0386	309.097	24.4901	303.276	24.6754
	310.741	22.0698	300.249	23.1734	309.947	25.5188	309.221	26.0381	309.286	24.4853	303.476	24.6721
	310.88	22.0735	300.458	23.1737	310.141	25.52	309.401	26.0392	309.478	24.4841	303.731	24.6696
	311.071	22.0755	300.657	23.1717	310.322	25.5205	309.623	26.0378	309.672	24.4822	303.921	24.6655
	311.381	22.0779	301.008	23.1736	310.517	25.52	309.843	26.036	309.875	24.4822	304.126	24.6642
	311.572	22.0819	301.175	23.1727	310.725	25.5217	310.104	26.0362	310.072	24.4805	304.332	24.6655
	311.781	22.0822	301.41	23.1712	311.014	25.5224	310.294	26.0328	310.387	24.4771	304.539	24.6628
	311.97	22.0866	301.554	23.1742	311.27	25.5204	310.499	26.0332	310.612	24.473	304.736	24.6591
	312.166	22.0892	301.864	23.1732	311.417	25.5227	310.68	26.0321	310.825	24.4717	304.945	24.6576
	312.36	22.0912	302.048	23.1745	311.604	25.5258	310.886	26.0303	311.048	24.4723	305.192	24.6541
	312.611	22.0937	302.306	23.1706	311.864	25.5249	311.083	26.0292	311.243	24.4676	305.342	24.6527
	312.87	22.0965	302.454	23.1749	312.076	25.5251	311.276	26.0272	311.45	24.4646	305.643	24.6496
	313.069	22.0993	302.658	23.1722	312.208	25.5229	311.591	26.0278	311.634	24.4651	305.836	24.6486
	313.256	22.1026	302.861	23.1731	312.513	25.5261	311.788	26.0257	311.836	24.4628	306.052	24.6462
	313.455	22.1043	303.071	23.1728	312.706	25.5262	311.973	26.0242	312.123	24.4596	306.255	24.643
	313.646	22.1081	303.349	23.1747	312.908	25.5275	312.174	26.0247	312.221	24.4598	306.434	24.6468
	313.855	22.1086	303.444	23.1728	313.097	25.5272	312.371	26.0231	312.586	24.4569	306.781	24.638
	314.147	22.1135	303.649	23.1725	313.303	25.5266	312.574	26.0203	312.73	24.4538	306.953	24.6376
	314.34	22.116	303.893	23.1735	313.603	25.5241	312.861	26.0207	312.956	24.4519	307.176	24.6374
	314.515	22.1181	304.087	23.1744	313.78	25.5281	313.052	26.019	313.202	24.4486	307.367	24.6328
	314.762	22.1211	304.293	23.1746	313.989	25.5273	313.246	26.018	313.387	24.4472	307.613	24.6321
	315.034	22.1238	304.53	23.1718	314.285	25.5308	313.435	26.018	313.599	24.4465	307.862	24.6305
	315.221	22.1241	304.683	23.1736	314.478	25.532	313.629	26.0145	313.777	24.4433	308.069	24.6261
	315.416	22.1292	304.929	23.1725	314.672	25.5333	313.883	26.0146	313.979	24.4426	308.276	24.6281
	315.621	22.1298	305.139	23.1724	314.87	25.5313	314.091	26.0128	314.168	24.439	308.482	24.6221
	315.816	22.1301	305.325	23.1725	315.132	25.5302	314.221	26.0121	314.366	24.4356	308.673	24.6223
	316.009	22.136	305.518	23.1733	315.344	25.5331	314.418	26.012	314.653	24.4345	308.889	24.6195
	316.202	22.1358	305.731	23.1721	315.589	25.5316	314.615	26.0093	314.851	24.4319	309.091	24.6151
	316.414	22.139	305.918	23.1747	315.763	25.533	314.864	26.0088	315.037	24.4326	309.353	24.6124
	316.619	22.1398	306.119	23.1724	315.958	25.5331	315.101	26.0073	315.245	24.4306	309.522	24.6131
	316.789	22.1429	306.308	23.1733	316.155	25.5338	315.298	26.0062	315.457	24.4275	309.797	24.6076
	317.036	22.1459	306.52	23.1724	316.354	25.5353	315.5	26.0076	315.638	24.4248	310.002	24.6051
	317.28	22.1491	306.715	23.1728	316.549	25.5354	315.696	26.0035	315.871	24.4224	310.209	24.6031
	317.461	22.1517	306.959	23.1721	316.743	25.5354	315.881	26.0034	316.115	24.4189	310.405	24.6004
	317.649	22.1512	307.205	23.1743	316.948	25.5348	316.078	26.0017	316.301	24.4191	310.61	24.6024
	317.855	22.1571	307.409	23.1731	317.18	25.5356	316.321	26.0003	316.519	24.4167	310.814	24.5969
	318.101	22.1577	307.655	23.1716	317.326	25.5347	316.613	26.0013	316.707	24.415	311.02	24.5952
	318.341	22.1602	307.897	23.1727	317.535	25.536	316.759	25.9979	316.927	24.4136	311.227	24.5931
	318.526	22.1657	308.098	23.1716	317.741	25.5361	316.94	25.9987	317.095	24.4106	311.593	24.5894
	318.71	22.1679	308.3	23.1727	318.029	25.5364	317.135	25.9992	317.347	24.408	311.722	24.5892
	318.901	22.1683	308.492	23.1719	318.217	25.5331	317.335	25.9945	317.55	24.4075	311.933	24.5858
	319.136	22.1725	308.682	23.1727	318.425	25.5391	317.544	25.9947	317.745	24.4062	312.14	24.5827
	319.303	22.1766	309.031	23.1715	318.69	25.5386	317.729	25.9928	317.944	24.4026	312.35	24.5792
	319.542	22.1754	309.187	23.1723	318.874	25.5369	317.918	25.9926	318.132	24.4009	312.554	24.5765
	319.779	22.1769	309.364	23.1735	319.113	25.5381	318.203	25.9911	318.451	24.3976	312.739	24.5769
	319.978	22.1807	309.563	23.1739	319.302	25.5376	318.386	25.9878	318.606	24.397	313.006	24.573
	320.167	22.1829	309.764	23.1715	319.479	25.5385	318.584	25.9881	318.801	24.3947	313.264	24.57
	320.403	22.1864	309.968	23.1719	319.677	25.5374	318.883	25.9868	318.987	24.3914	313.606	24.5659
	320.699	22.1891	310.164	23.1732	319.92	25.5385	319.067	25.9856	319.228	24.3909	313.757	24.5656
	320.827	22.1933	310.353	23.1737	320.167	25.5396	319.249	25.9845	319.471	24.387	313.953	24.5651
	321.071	22.1934	310.549	23.1708	320.359	25.5403	319.436	25.9853	319.645	24.3866	314.166	24.5609
	321.31	22.1955	310.742	23.1707	320.565	25.5415	319.632	25.9807	319.822	24.383	314.371	24.5592
	321.586	22.1978	310.933	23.1708	320.745	25.5391	319.856	25.981	320.079	24.3814	314.557	24.5554
	321.684	22.2018	311.224	23.1709	320.945	25.5411	320.001	25.9803	320.233	24.3804	314.757	24.553
	321.867	22.2036	311.413	23.1728	321.273	25.5409	320.203	25.9783	320.419	24.3758	315.071	24.5494
	322.134	22.2066	311.614	23.1728	321.428	25.5403	320.395	25.9761	320.703	24.3723	315.264	24.5482
	322.325	22.2063	311.811	23.1706	321.628	25.5427	320.578	25.9772	320.885	24.3724	315.471	24.5446
	322.506	22.2115	312.001	23.1706	321.85	25.5417	320.908	25.9758	321.078	24.3699	315.664	24.5452
	322.699	22.2144	312.254	23.1699	322.049	25.542	321.049	25.9734	321.268	24.3672	315.869	24.5412
	322.87	22.216	312.485	23.1681	322.191	25.5408	321.285	25.9726	321.463	24.3658	316.09	24.5382
	323.055	22.2175	312.615	23.1707	322.389	25.542	321.466	25.9708	321.653	24.3656	316.313	24.5367
	323.256	22.2198	312.838	23.1678	322.681	25.5414	321.689	25.9707	321.845	24.363	316.534	24.5327
	323.491	22.2222	313.081	23.1703	322.869	25.5421	321.926	25.9696	322.029	24.3623	316.774	24.529
	323.632	22.2237	313.26	23.1702	323.058	25.5411	322.12	25.9672	322.223	24.3571	316.975	24.5276
	323.882	22.2287	313.498	23.1679	323.252	25.5404	322.309	25.9652	322.515	24.3552	317.16	24.5274
	324.1	22.23	313.656	23.1695	323.493	25.5404	322.505	25.9651	322.695	24.3535	317.379	24.5245
	324.3	22.232	313.938	23.1702	323.699	25.5395	322.705	25.9647	322.881	24.3504	317.578	24.5198
	324.484	22.2303	314.074	23.1696	323.83	25.5408	322.895	25.9647	323.057	24.3484	317.787	24.5194
	324.669	22.2366	314.288	23.1703	324.014	25.5429	323.095	25.9628	323.263	24.3472	317.98	24.514
	324.858	22.2387	314.479	23.169	324.312	25.5425	323.283	25.9607	323.496	24.3454	318.297	24.5119
	325.063	22.2421	314.674	23.1707	324.503	25.54	323.564	25.9593	323.735	24.3419	318.48	24.5104
	325.23	22.2449	314.976	23.1664	324.703	25.5407	323.762	25.9584	323.928	24.3399	318.684	24.5102
	325.426	22.2439	315.102	23.1704	324.893	25.5386	323.953	25.9563	324.15	24.3393	318.889	24.5062
	325.72	22.2495	315.294	23.1695	325.076	25.5382	324.141	25.9562	324.399	24.3339	319.245	24.5018
	325.905	22.2504	315.489	23.1689	325.258	25.5435	324.334	25.9533	324.584	24.3343	319.38	24.4995
	326.08	22.2534	315.677	23.1673	325.454	25.5414	324.52	25.9541	324.774	24.3307	319.585	24.4974
	326.398	22.2582	315.878	23.1692	325.78	25.539	324.716	25.9509	324.957	24.3308	319.788	24.4961
	326.55	22.2609	316.163	23.1687	325.928	25.5365	324.965	25.9496	325.144	24.3263	319.994	24.4928
	326.734	22.2629	316.36	23.168	326.123	25.5399	325.131	25.9503	325.328	24.3264	320.222	24.4902
	326.931	22.2643	316.549	23.1715	326.299	25.5377	325.309	25.9482	325.514	24.3227	320.375	24.4874
	327.215	22.2666	316.694	23.1662	326.488	25.5383	325.585	25.9487	325.694	24.3204	320.576	24.486
	327.397	22.269	316.947	23.1681	326.685	25.5357	325.769	25.9454	325.874	24.3185	320.877	24.4838
	327.584	22.2721	317.137	23.1673	326.927	25.5385	325.959	25.944	326.121	24.3172	321.052	24.4776
	327.774	22.2737	317.375	23.1649	327.164	25.5394	326.144	25.9436	326.284	24.3153	321.331	24.4767
	327.959	22.2761	317.505	23.167	327.356	25.5369	326.391	25.9425	326.511	24.3127	321.499	24.476
	328.161	22.2786	317.703	23.1654	327.556	25.536	326.552	25.9399	326.735	24.3081	321.674	24.4735
	328.347	22.2796	317.91	23.1688	327.744	25.5362	326.775	25.9396	326.92	24.3072	321.975	24.4699
	328.537	22.2824	318.086	23.167	327.978	25.5351	327.014	25.9388	327.118	24.3042	322.154	24.4671
	328.723	22.2845	318.307	23.1656	328.122	25.5361	327.183	25.9378	327.303	24.3038	322.355	24.4639
	328.913	22.2862	318.516	23.1689	328.313	25.5331	327.39	25.9354	327.513	24.3016	322.611	24.4598
	329.103	22.2854	318.678	23.166	328.498	25.5348	327.589	25.9346	327.712	24.2994	322.85	24.4576
	329.292	22.289	318.85	23.166	328.692	25.5331	327.817	25.9335	327.88	24.2966	323.062	24.4556
	329.53	22.2905	319.083	23.1664	328.975	25.5321	327.947	25.9309	328.136	24.2951	323.276	24.4544
	329.758	22.2919	319.227	23.1652	329.157	25.5312	328.151	25.9289	328.325	24.2969	323.459	24.4493
	329.959	22.2981	319.503	23.1671	329.341	25.5329	328.372	25.9308	328.502	24.29	323.639	24.448
	330.142	22.3015	319.646	23.1659	329.537	25.5314	328.518	25.9307	328.692	24.2882	323.897	24.4476
	330.337	22.3039	319.842	23.1648	329.723	25.5306	328.706	25.9291	328.898	24.2871	324.104	24.4422
	330.503	22.3058	319.986	23.1659	329.965	25.5301	328.941	25.9259	329.073	24.2838	324.35	24.4422
	330.692	22.3075	320.261	23.1684	330.111	25.5301	329.167	25.9227	329.258	24.2821	324.546	24.4398
	330.923	22.309	320.353	23.1658	330.297	25.5284	329.363	25.9228	329.445	24.28	324.73	24.434
	331.108	22.3111	320.559	23.1653	330.532	25.5285	329.594	25.9209	329.722	24.2764	324.961	24.4335
	331.339	22.3148	320.737	23.1665	330.679	25.5257	329.824	25.9209	329.913	24.274	325.159	24.4285
	331.563	22.316	321.026	23.1663	330.953	25.5265	330.008	25.9196	330.116	24.2742	325.439	24.4281
	331.75	22.3194	321.176	23.1629	331.144	25.5265	330.188	25.9167	330.295	24.2714	325.627	24.4252
	331.924	22.3205	321.311	23.1674	331.329	25.519	330.47	25.9152	330.519	24.2674	325.81	24.4235
	332.199	22.3204	321.548	23.1628	331.517	25.5234	330.66	25.9146	330.738	24.2657	326.01	24.4198
	332.391	22.3259	321.772	23.165	331.716	25.5222	330.847	25.9154	330.931	24.2634	326.21	24.4192
	332.574	22.3289	321.917	23.1648	331.902	25.5225	331.044	25.9122	331.108	24.2614	326.417	24.416
	332.766	22.3305	322.162	23.1651	332.077	25.519	331.238	25.9132	331.316	24.2613	326.605	24.4113
	332.943	22.3336	322.343	23.1627	332.37	25.5164	331.415	25.9118	331.513	24.2575	326.8	24.4089
	333.137	22.3344	322.539	23.1643	332.687	25.5171	331.604	25.909	331.677	24.2559	326.991	24.4082
	333.376	22.3363	322.724	23.1664	332.836	25.5177	331.786	25.9077	331.856	24.2526	327.35	24.4051
	333.608	22.3391	322.921	23.1678	333.029	25.5114	331.984	25.9054	332.045	24.2509	327.499	24.3994
	333.784	22.3404	323.096	23.1653	333.229	25.514	332.218	25.9055	332.322	24.2519	327.69	24.3996
	333.977	22.3449	323.288	23.1639	333.459	25.5138	332.447	25.901	332.497	24.2455	327.885	24.3975
	334.156	22.3467	323.483	23.1666	333.687	25.5118	332.633	25.902	332.663	24.2449	328.073	24.3947
	334.34	22.3492	323.674	23.1676	333.865	25.5132	332.829	25.9008	332.892	24.2411	328.271	24.3926
	334.59	22.3515	323.855	23.1657	334.05	25.5107	333.018	25.9002	333.063	24.2401	328.443	24.3905
	334.795	22.3524	324.041	23.1632	334.272	25.512	333.193	25.9	333.254	24.238	328.711	24.3863
	335.008	22.3573	324.322	23.1612	334.444	25.5078	333.396	25.8981	333.441	24.2374	328.883	24.3861
	335.207	22.359	324.577	23.1615	334.635	25.5071	333.628	25.8955	333.643	24.2335	329.048	24.3821
	335.369	22.3604	324.868	23.1657	334.811	25.5037	333.853	25.8934	333.892	24.2305	329.28	24.3787
	335.597	22.3623	324.999	23.1636	335.006	25.5112	334.037	25.8944	334.092	24.2296	329.543	24.3765
	335.839	22.3659	325.183	23.1638	335.2	25.5109	334.208	25.889	334.265	24.226	329.748	24.3726
	336.015	22.3673	325.428	23.1626	335.439	25.5097	334.393	25.892	334.44	24.2271	329.927	24.3707
	336.181	22.3696	325.673	23.165	335.709	25.508	334.577	25.8894	334.622	24.2222	330.122	24.3669
	336.334	22.3688	325.858	23.163	335.854	25.5067	334.848	25.8877	334.814	24.2198	330.317	24.3667
	336.54	22.3693	326.048	23.1637	336.049	25.5057	335.036	25.8848	335.007	24.2189	330.512	24.3641
	336.769	22.373	326.231	23.1629	336.241	25.5029	335.22	25.8861	335.269	24.2157	330.691	24.3637
	336.962	22.3752	326.419	23.1613	336.417	25.5036	335.397	25.884	335.446	24.217	330.938	24.3595
	337.147	22.3786	326.61	23.1611	336.602	25.5026	335.576	25.8804	335.626	24.2105	331.181	24.3595
	337.317	22.3802	326.895	23.1605	336.794	25.5029	335.891	25.8828	335.864	24.2075	331.375	24.3552
	337.558	22.3841	327.097	23.1615	336.986	25.4953	336.027	25.8796	336.096	24.2044	331.56	24.3509
	337.72	22.3864	327.277	23.1593	337.218	25.4942	336.207	25.878	336.28	24.2069	331.754	24.3494
	337.89	22.3897	327.452	23.1613	337.408	25.4982	336.429	25.8768	336.462	24.2023	332.038	24.343
	338.071	22.3907	327.649	23.1598	337.588	25.4926	336.65	25.8749	336.644	24.1989	332.219	24.3427
	338.262	22.3919	327.849	23.1624	337.831	25.501	336.827	25.8738	336.828	24.1978	332.417	24.3415
	338.544	22.3948	328.132	23.1591	338.023	25.4955	337.022	25.8736	337.015	24.1953	332.638	24.3384
	338.728	22.3943	328.327	23.1604	338.299	25.4922	337.198	25.8723	337.2	24.1931	332.821	24.3366
	338.908	22.3994	328.5	23.1595	338.489	25.4878	337.372	25.8691	337.375	24.1904	333	24.3328
	339.097	22.3998	328.683	23.1605	338.674	25.4917	337.543	25.8679	337.66	24.1882	333.294	24.3281
	339.288	22.4012	328.878	23.1595	338.882	25.4916	337.724	25.8667	337.856	24.1871	333.484	24.3267
	339.467	22.4046	329.072	23.1596	339.086	25.4905	337.911	25.8667	338.026	24.1826	333.674	24.3226
	339.659	22.4069	329.304	23.1608	339.255	25.4877	338.131	25.8649	338.204	24.1819	333.866	24.3203
	339.879	22.411	329.441	23.1584	339.443	25.4905	338.259	25.8645	338.385	24.1781	334.056	24.3186
	340.007	22.4125	329.643	23.1599	339.619	25.4878	338.531	25.8614	338.697	24.1781	334.249	24.3171
	340.204	22.4152	329.916	23.1586	339.806	25.4894	338.686	25.8618	338.833	24.1761	334.584	24.3145
	340.39	22.4182	330.099	23.1585	339.983	25.4891	338.938	25.857	339.023	24.1716	334.72	24.3114
	340.574	22.419	330.354	23.1593	340.204	25.488	339.092	25.8569	339.203	24.1706	334.902	24.3109
	340.766	22.4183	330.524	23.159	340.41	25.4903	339.254	25.8556	339.383	24.1671	335.099	24.3073
	341.031	22.4213	330.793	23.1572	340.567	25.4851	339.431	25.8559	339.568	24.1649	335.293	24.3028
	341.132	22.4229	330.985	23.1575	340.783	25.4906	339.606	25.8533	339.751	24.1649	335.487	24.2998
	341.404	22.4266	331.156	23.1577	341.065	25.4891	339.782	25.8522	339.918	24.1601	335.687	24.2987
	341.587	22.4279	331.398	23.1578	341.199	25.4875	339.954	25.8524	340.106	24.1573	335.948	24.296
	341.767	22.4312	331.547	23.1578	341.378	25.4869	340.142	25.8515	340.283	24.158	336.144	24.2928
	341.99	22.4319	331.737	23.1585	341.581	25.4878	340.322	25.848	340.519	24.1568	336.339	24.2935
	342.131	22.4341	331.913	23.1564	341.758	25.4893	340.598	25.8472	340.744	24.1517	336.521	24.2878
	342.347	22.4374	332.175	23.1579	341.935	25.4878	340.769	25.8461	340.92	24.1523	336.765	24.2864
	342.521	22.4407	332.309	23.1583	342.187	25.4872	340.941	25.8455	341.112	24.1472	336.998	24.2824
	342.768	22.4439	332.659	23.1582	342.35	25.4885	341.157	25.8416	341.289	24.1449	337.29	24.2789
	342.947	22.445	332.793	23.1577	342.509	25.4891	341.343	25.8398	341.487	24.1442	337.482	24.2751
	343.22	22.4468	332.966	23.1557	342.681	25.4876	341.542	25.8388	341.701	24.1397	337.661	24.2726
	343.391	22.448	333.164	23.1578	342.865	25.4875	341.733	25.8388	341.911	24.1359	337.851	24.2699
	343.57	22.4502	333.356	23.1562	343.148	25.4908	341.933	25.8387	342.097	24.1374	338.042	24.2707
	343.755	22.4539	333.547	23.1567	343.328	25.4893	342.105	25.8345	342.29	24.1343	338.286	24.2658
	343.978	22.4548	333.777	23.1589	343.504	25.4885	342.287	25.8337	342.469	24.1324	338.489	24.2623
	344.158	22.4579	334.005	23.1566	343.695	25.4872	342.47	25.8327	342.653	24.1294	338.687	24.2585
	344.375	22.4586	334.182	23.1561	343.912	25.4893	342.647	25.8324	342.827	24.1277	338.889	24.2591
	344.548	22.4606	334.358	23.1563	344.102	25.4893	342.815	25.8308	343.002	24.1267	339.09	24.2547
	344.734	22.464	334.603	23.1574	344.258	25.4877	343	25.83	343.187	24.1215	339.27	24.2529
	344.907	22.4661	334.777	23.1563	344.528	25.4867	343.187	25.8275	343.373	24.1199	339.463	24.2508
	345.108	22.4681	334.979	23.1569	344.712	25.487	343.376	25.8272	343.641	24.1171	339.64	24.2451
	345.298	22.4718	335.16	23.1557	344.899	25.4871	343.665	25.8257	343.827	24.1158	339.831	24.2431
	345.5	22.4738	335.34	23.1568	345.081	25.4905	343.803	25.825	343.988	24.1154	340.116	24.2428
	345.718	22.475	335.533	23.1556	345.255	25.4908	343.962	25.8209	344.232	24.1111	340.301	24.2389
	345.893	22.4757	335.838	23.1557	345.437	25.4909	344.2	25.8212	344.428	24.1091	340.492	24.2384
	346.071	22.4786	336.017	23.1543	345.627	25.4892	344.364	25.8195	344.638	24.106	340.682	24.2324
	346.278	22.4811	336.198	23.1552	345.862	25.4906	344.552	25.8182	344.816	24.1045	340.873	24.2318
	346.464	22.4845	336.387	23.1551	346.03	25.491	344.857	25.8175	344.992	24.102	341.082	24.2303
	346.623	22.4859	336.58	23.1557	346.265	25.4934	344.989	25.8165	345.247	24.0999	341.288	24.2266
	346.857	22.4889	336.775	23.1538	346.455	25.4819	345.175	25.8139	345.447	24.0974	341.452	24.2231
	347.081	22.4921	337.071	23.1538	346.634	25.4855	345.341	25.8123	345.628	24.0948	341.725	24.2219
	347.248	22.4922	337.256	23.1544	346.821	25.4927	345.531	25.8114	345.806	24.0914	341.91	24.2186
	347.429	22.4943	337.437	23.1549	346.988	25.4905	345.701	25.8095	346.124	24.0896	342.105	24.2162
	347.61	22.4955	337.646	23.1536	347.18	25.488	345.917	25.8084	346.254	24.0876	342.277	24.2121
	347.828	22.4982	337.839	23.1539	347.367	25.4917	346.135	25.8062	346.434	24.0846	342.518	24.2104
	348.015	22.5	338.049	23.1546	347.55	25.4859	346.373	25.804	346.616	24.0854	342.782	24.206
	348.243	22.5035	338.192	23.1543	347.782	25.4919	346.663	25.802	346.801	24.0816	342.966	24.2057
	348.428	22.5045	338.377	23.1521	347.995	25.4924	346.799	25.8008	347.014	24.0763	343.199	24.2015
	348.612	22.5064	338.666	23.1521	348.18	25.4917	346.969	25.8015	347.231	24.0756	343.424	24.1983
	348.833	22.5108	338.854	23.1537	348.359	25.4812	347.148	25.7987	347.406	24.0735	343.627	24.1948
	349.004	22.5109	339.045	23.1534	348.572	25.4865	347.334	25.796	347.574	24.0685	343.821	24.1948
	349.235	22.5149	339.229	23.1522	348.742	25.4871	347.557	25.7945	347.794	24.0685	343.993	24.1925
	349.408	22.5158	339.422	23.152	348.92	25.4871	347.685	25.7929	347.953	24.066	344.2	24.1882
	349.608	22.5179	339.656	23.1519	349.105	25.4823	347.909	25.7924	348.133	24.0649	344.393	24.1837
	349.789	22.5211	339.851	23.1515	349.437	25.4862	348.111	25.7905	348.305	24.0639	344.659	24.1839
	349.952	22.5219	340.131	23.152	349.568	25.4847	348.347	25.7889	348.487	24.0585	344.841	24.1788
	350.175	22.5241	340.272	23.1533	349.749	25.4811	348.513	25.7874	348.758	24.0578	345.031	24.1808
	350.338	22.5262	340.458	23.1506	349.918	25.4807	348.685	25.7868	348.945	24.0533	345.201	24.1737
	350.617	22.5281	340.645	23.1507	350.104	25.4861	348.861	25.7844	349.113	24.0504	345.444	24.1703
	350.753	22.5301	340.884	23.1517	350.288	25.4862	349.032	25.7831	349.288	24.0505	345.682	24.1704
	350.929	22.5317	341.066	23.1508	350.572	25.4855	349.304	25.7802	349.461	24.0471	345.872	24.1666
	351.129	22.5354	341.247	23.151	350.743	25.4799	349.474	25.7786	349.644	24.0464	346.065	24.1636
	351.31	22.5354	341.487	23.1515	350.932	25.4796	349.669	25.7777	349.819	24.0431	346.251	24.1608
	351.468	22.5382	341.673	23.1509	351.119	25.4781	349.849	25.7763	350.001	24.0411	346.437	24.1599
	351.639	22.5398	341.849	23.1501	351.291	25.4779	350.12	25.7756	350.183	24.0399	346.663	24.1543
	351.959	22.5422	342.043	23.1494	351.487	25.4779	350.296	25.7731	350.355	24.0383	346.894	24.152
	352.089	22.5454	342.279	23.1491	351.66	25.4768	350.481	25.7729	350.529	24.0341	347.077	24.1518
	352.263	22.5481	342.42	23.1505	351.848	25.4809	350.651	25.7701	350.76	24.0315	347.273	24.1507
	352.452	22.5493	342.703	23.1504	352.022	25.4815	350.829	25.7678	350.966	24.0292	347.46	24.146
	352.632	22.5515	342.881	23.1496	352.303	25.4765	351.091	25.7664	351.148	24.0273	347.64	24.1432
	352.794	22.5542	343.069	23.1507	352.473	25.4729	351.258	25.767	351.322	24.0244	347.824	24.1389
	352.977	22.5552	343.248	23.149	352.66	25.4786	351.443	25.7656	351.505	24.0205	348.016	24.1369
	353.152	22.5569	343.421	23.1491	352.837	25.4791	351.617	25.7626	351.772	24.0191	348.204	24.1367
	353.378	22.5589	343.62	23.148	353.011	25.48	351.798	25.7613	351.936	24.0178	348.478	24.1319
	353.603	22.5615	343.815	23.1485	353.304	25.4722	352.055	25.7599	352.128	24.0133	348.67	24.1298
	353.902	22.5634	344.127	23.1482	353.467	25.4734	352.248	25.7576	352.299	24.012	348.865	24.1258
	354.04	22.5665	344.265	23.1471	353.65	25.4705	352.438	25.7567	352.475	24.0116	349.043	24.123
	354.211	22.5681	344.459	23.1494	353.834	25.4719	352.608	25.7521	352.659	24.0081	349.216	24.1231
	354.39	22.5717	344.631	23.1484	354.011	25.4755	352.81	25.7519	352.837	24.0051	349.407	24.1181
	354.581	22.5726	344.817	23.1488	354.194	25.4693	353.026	25.7516	353.008	24.0053	349.586	24.1172
	354.755	22.5733	345.001	23.1487	354.47	25.4711	353.207	25.7498	353.182	24.004	349.774	24.1149
	354.936	22.5752	345.332	23.1471	354.65	25.4687	353.376	25.7487	353.358	24.001	349.962	24.1124
	355.19	22.5769	345.454	23.1481	354.859	25.4704	353.541	25.7471	353.532	23.9969	350.19	24.1087
	355.279	22.5795	345.649	23.1465	355.004	25.4666	353.778	25.7438	353.711	23.9946	350.419	24.1057
	355.5	22.5826	345.83	23.1466	355.19	25.4667	353.968	25.7436	354.03	23.9922	350.607	24.1011
	355.632	22.5824	346.015	23.1469	355.363	25.4653	354.181	25.7404	354.156	23.9906	350.798	24.1014
	355.837	22.5859	346.188	23.1466	355.635	25.4729	354.348	25.7389	354.337	23.9888	350.977	24.0975
	356.071	22.5875	346.371	23.1479	355.817	25.4621	354.529	25.7385	354.511	23.9856	351.146	24.0958
	356.27	22.5901	346.561	23.1462	355.999	25.4623	354.698	25.7388	354.685	23.9832	351.382	24.0903
	356.432	22.5886	346.801	23.1452	356.184	25.4638	354.875	25.7365	354.849	23.9794	351.54	24.089
	356.599	22.5938	347.035	23.1449	356.35	25.4624	355.056	25.7356	355.078	23.9793	351.813	24.0865
	356.776	22.596	347.223	23.147	356.524	25.4623	355.26	25.734	355.315	23.9744	351.993	24.0838
	356.978	22.5974	347.406	23.1444	356.716	25.4566	355.437	25.7331	355.475	23.9732	352.213	24.0802
	357.156	22.5977	347.586	23.1441	356.932	25.4609	355.656	25.7321	355.666	23.9711	352.424	24.0797
	357.441	22.601	347.764	23.1456	357.149	25.4561	355.832	25.7311	355.834	23.9682	352.655	24.0765
	357.559	22.6045	348.05	23.1448	357.334	25.4567	356.013	25.7281	356.006	23.9659	352.813	24.0768
	357.735	22.6063	348.248	23.1456	357.537	25.4573	356.259	25.7268	356.193	23.965	352.99	24.0697
	357.909	22.6074	348.427	23.1452	357.699	25.455	356.425	25.7257	356.362	23.9616	353.175	24.0702
	358.076	22.6097	348.604	23.1454	357.882	25.4586	356.597	25.7249	356.531	23.9605	353.404	24.063
	358.304	22.6093	348.793	23.144	358.068	25.452	356.815	25.7234	356.824	23.9582	353.62	24.0608
	358.432	22.613	348.983	23.1443	358.319	25.454	356.97	25.7221	357.014	23.9521	353.852	24.0565
	358.609	22.6144	349.165	23.1442	358.502	25.4509	357.288	25.719	357.236	23.9529	354.087	24.0546
	358.777	22.6163	349.358	23.1448	358.683	25.4493	357.402	25.7187	357.412	23.949	354.269	24.0531
	358.989	22.6193	349.541	23.1416	358.871	25.4461	357.579	25.7175	357.581	23.9487	354.442	24.0499
	359.205	22.6203	349.728	23.143	359.033	25.4487	357.751	25.715	357.751	23.9438	354.678	24.0477
	359.378	22.6224	350.062	23.1454	359.212	25.4462	357.951	25.7147	358.006	23.9415	354.882	24.0455
	359.551	22.6257	350.187	23.1424	359.394	25.4455	358.155	25.7125	358.197	23.9378	355.05	24.0411
	359.721	22.6261	350.37	23.1445	359.568	25.4452	358.368	25.7101	358.367	23.9346	355.28	24.0373
	359.897	22.6288	350.558	23.1449	359.74	25.4429	358.539	25.7089	358.537	23.9351	355.459	24.0367
	360.079	22.6307	350.744	23.143	360.016	25.4449	358.711	25.7115	358.703	23.933	355.637	24.0322
	360.25	22.632	350.93	23.1422	360.19	25.4422	358.888	25.7104	358.885	23.9285	355.807	24.0319
	360.413	22.6336	351.116	23.1428	360.372	25.4371	359.057	25.7101	359.103	23.9279	355.996	24.0266
	360.587	22.6362	351.303	23.1416	360.533	25.4381	359.229	25.7096	359.328	23.9253	356.179	24.0285
	360.768	22.6365	351.498	23.1433	360.716	25.4381	359.412	25.7075	359.506	23.9233	356.367	24.0242
	360.982	22.6394	351.72	23.1423	360.941	25.4377	359.572	25.7075	359.733	23.9207	356.533	24.0197
	361.198	22.6414	351.949	23.1408	361.143	25.4396	359.842	25.7041	359.933	23.918	356.751	24.0181
	361.368	22.6429	352.141	23.1416	361.349	25.4327	360.012	25.7031	360.107	23.9148	356.957	24.0156
	361.544	22.6442	352.332	23.1409	361.544	25.4333	360.196	25.7035	360.286	23.9116	357.111	24.0131
	361.717	22.647	352.644	23.1401	361.711	25.4286	360.365	25.7027	360.461	23.9103	357.357	24.0101
	361.938	22.6489	352.774	23.1389	361.875	25.4335	360.536	25.7015	360.641	23.9066	357.531	24.0065
	362.118	22.6498	352.961	23.1401	362.06	25.4307	360.713	25.6977	360.871	23.9053	357.706	24.0046
	362.279	22.6527	353.142	23.1391	362.223	25.4297	360.886	25.698	361.054	23.9031	357.855	24.0029
	362.497	22.6528	353.318	23.1384	362.405	25.4305	361.062	25.696	361.24	23.8998	358.096	23.9981
	362.629	22.6556	353.509	23.1387	362.601	25.4198	361.232	25.6964	361.411	23.8972	358.343	23.9982
	362.853	22.6582	353.698	23.1377	362.855	25.4294	361.397	25.6938	361.582	23.8954	358.519	23.9938
	363.016	22.6586	353.882	23.137	363.032	25.4249	361.58	25.6911	361.763	23.8927	358.694	23.9917
	363.192	22.66	354.111	23.1378	363.214	25.4222	361.789	25.6891	362.045	23.8898	358.933	23.9888
	363.37	22.6627	354.253	23.1346	363.39	25.4184	362.003	25.6883	362.169	23.888	359.058	23.9877
	363.537	22.6647	354.44	23.1353	363.565	25.4199	362.165	25.6864	362.36	23.8852	359.261	23.9809
	363.697	22.6667	354.717	23.1348	363.738	25.4172	362.476	25.6834	362.545	23.8824	359.457	23.98
	363.879	22.6681	354.885	23.134	363.921	25.4198	362.639	25.6824	362.708	23.8825	359.69	23.9784
	364.058	22.6689	355.07	23.1333	364.091	25.4153	362.799	25.6807	362.882	23.879	359.872	23.9764
	364.38	22.6713	355.26	23.1326	364.274	25.4115	362.948	25.6784	363.058	23.8765	360.046	23.9735
	364.535	22.6731	355.443	23.1334	364.446	25.4153	363.097	25.6768	363.32	23.8737	360.224	23.9731
	364.657	22.6751	355.653	23.1333	364.623	25.4148	363.329	25.6763	363.5	23.8714	360.402	23.9684
	364.832	22.6775	355.899	23.1324	364.796	25.4126	363.496	25.6735	363.667	23.8679	360.562	23.9676
	365.012	22.6789	356.097	23.1332	365.002	25.4076	363.68	25.6715	363.842	23.8661	360.8	23.9618
	365.177	22.6813	356.269	23.1312	365.227	25.4114	363.841	25.6721	364.008	23.8645	361.032	23.9603
	365.368	22.6815	356.446	23.1332	365.455	25.4098	364.045	25.6701	364.191	23.8621	361.206	23.9559
	365.531	22.6832	356.641	23.1298	365.68	25.409	364.306	25.6662	364.357	23.8599	361.38	23.9547
	365.744	22.6858	356.827	23.1305	365.842	25.4108	364.46	25.6647	364.533	23.8559	361.566	23.9505
	365.962	22.6894	357.004	23.1305	366.015	25.4057	364.63	25.662	364.783	23.8527	361.743	23.9486
	366.134	22.6883	357.177	23.1291	366.189	25.4065	364.798	25.6614	364.96	23.8523	362.002	23.9448
	366.3	22.6919	357.407	23.1293	366.36	25.4022	364.968	25.6582	365.137	23.8466	362.169	23.9427
	366.476	22.6928	357.608	23.1281	366.529	25.406	365.176	25.6566	365.312	23.848	362.401	23.9411
	366.701	22.6943	357.828	23.128	366.748	25.4045	365.363	25.6539	365.479	23.8447	362.56	23.9384
	366.924	22.6971	358.148	23.1286	366.897	25.4016	365.586	25.6532	365.653	23.8421	362.752	23.9331
	367.098	22.6993	358.278	23.1271	367.075	25.4	365.759	25.6499	365.824	23.8396	362.984	23.9332
	367.253	22.6989	358.462	23.1264	367.249	25.4029	365.926	25.6476	366.004	23.8368	363.151	23.9322
	367.415	22.7009	358.645	23.1258	367.419	25.4037	366.137	25.6445	366.212	23.8346	363.366	23.9273
	367.613	22.7034	358.824	23.1254	367.591	25.3996	366.352	25.6441	366.422	23.8328	363.526	23.924
	367.801	22.7055	359	23.1273	367.858	25.4002	366.527	25.6414	366.604	23.8306	363.713	23.9208
	367.949	22.7084	359.217	23.1243	368.015	25.3981	366.7	25.6386	366.788	23.8271	363.894	23.9186
	368.172	22.7083	359.452	23.1229	368.196	25.3964	366.872	25.6367	367.085	23.822	364.075	23.9143
	368.364	22.7108	359.648	23.1234	368.379	25.3957	367.038	25.6351	367.203	23.8195	364.239	23.9121
	368.55	22.7118	359.823	23.1223	368.555	25.3965	367.212	25.6336	367.379	23.8206	364.511	23.9094
	368.71	22.7148	360.006	23.1227	368.729	25.3938	367.394	25.63	367.543	23.817	364.697	23.9083
	368.887	22.7153	360.209	23.1206	368.91	25.3963	367.618	25.6285	367.718	23.8136	364.867	23.9047
	369.055	22.7176	360.402	23.1227	369.104	25.3925	367.857	25.6268	367.899	23.8127	365.042	23.9035
	369.23	22.7191	360.555	23.1223	369.271	25.3887	367.991	25.6242	368.06	23.8105	365.266	23.8997
	369.488	22.7212	360.778	23.1225	369.533	25.3886	368.167	25.624	368.239	23.807	365.477	23.8952
	369.648	22.7218	360.996	23.1202	369.694	25.3874	368.345	25.6207	368.416	23.8037	365.674	23.8938
	369.824	22.726	361.17	23.1207	369.88	25.394	368.51	25.6195	368.683	23.8017	365.903	23.8913
	369.992	22.7257	361.356	23.1199	370.069	25.3908	368.684	25.6178	368.837	23.7997	366.113	23.8895
	370.162	22.7279	361.537	23.1196	370.25	25.3885	368.943	25.614	369.006	23.7991	366.294	23.8854
	370.329	22.7282	361.749	23.119	370.412	25.3887	369.111	25.6131	369.181	23.7934	366.489	23.8826
	370.542	22.7313	361.932	23.1184	370.592	25.3874	369.285	25.6114	369.353	23.7923	366.681	23.8802
	370.756	22.7331	362.097	23.1187	370.854	25.3874	369.461	25.609	369.521	23.7899	366.831	23.88
	370.93	22.735	362.308	23.1177	371.036	25.3859	369.631	25.6062	369.778	23.7871	367.046	23.8745
	371.091	22.7356	362.539	23.1177	371.209	25.3853	369.799	25.6045	369.952	23.7839	367.22	23.8693
	371.255	22.7387	362.706	23.1175	371.381	25.3819	369.968	25.6013	370.116	23.7807	367.455	23.8677
	371.423	22.7372	362.889	23.116	371.548	25.3837	370.169	25.6	370.288	23.7792	367.618	23.8674
	371.67	22.7413	363.07	23.118	371.72	25.3794	370.406	25.5994	370.465	23.7769	367.794	23.8641
	371.844	22.7413	363.296	23.1171	371.95	25.3805	370.591	25.5959	370.634	23.7726	367.977	23.8638
	372.02	22.7446	363.534	23.1161	372.095	25.3814	370.757	25.595	370.814	23.772	368.158	23.8579
	372.199	22.7455	363.699	23.1155	372.347	25.379	370.931	25.5938	370.98	23.7699	368.415	23.8549
	372.358	22.7468	363.881	23.1152	372.523	25.3791	371.094	25.5905	371.154	23.7677	368.592	23.8541
	372.526	22.749	364.069	23.1156	372.694	25.3767	371.274	25.5891	371.317	23.7625	368.763	23.8506
	372.696	22.749	364.241	23.1143	372.864	25.3753	371.44	25.5882	371.568	23.7605	368.996	23.8466
	372.867	22.7504	364.419	23.1149	373.05	25.3755	371.665	25.5845	371.698	23.7594	369.132	23.8475
	373.039	22.7528	364.59	23.1147	373.224	25.3765	371.861	25.582	371.906	23.7556	369.298	23.8423
	373.247	22.7559	364.773	23.1139	373.39	25.3757	372.035	25.5822	372.083	23.7551	369.562	23.8389
	373.457	22.7567	365.05	23.1133	373.61	25.3733	372.212	25.58	372.253	23.7534	369.744	23.8368
	373.623	22.7567	365.225	23.1134	373.827	25.3726	372.392	25.5791	372.476	23.7502	369.956	23.8307
	373.802	22.7602	365.408	23.1133	374.006	25.3703	372.617	25.5766	372.741	23.7453	370.181	23.8309
	373.971	22.7604	365.58	23.1144	374.165	25.3714	372.768	25.5728	372.896	23.7424	370.347	23.8298
	374.145	22.7627	365.759	23.112	374.356	25.3689	372.987	25.5726	373.064	23.7425	370.54	23.8266
	374.298	22.7646	365.937	23.1129	374.534	25.3693	373.166	25.5709	373.283	23.7388	370.729	23.8228
	374.551	22.7652	366.183	23.112	374.688	25.369	373.339	25.5684	373.449	23.7359	370.902	23.8177
	374.725	22.7677	366.369	23.1117	374.878	25.3653	373.517	25.5668	373.629	23.7314	371.159	23.8181
	374.886	22.7697	366.575	23.1125	375.048	25.3642	373.671	25.5664	373.789	23.7281	371.33	23.8133
	375.137	22.771	366.746	23.1118	375.266	25.3652	373.869	25.5643	373.959	23.7259	371.504	23.8106
	375.312	22.7724	366.918	23.1097	375.477	25.3626	374.056	25.5631	374.212	23.7268	371.678	23.8092
	375.504	22.7746	367.101	23.1114	375.657	25.3634	374.246	25.5598	374.346	23.7233	371.855	23.8057
	375.673	22.7741	367.275	23.1093	375.824	25.3637	374.46	25.5587	374.517	23.7199	372.037	23.8035
	375.854	22.7766	367.447	23.11	376.092	25.3611	374.599	25.5568	374.767	23.7181	372.223	23.8035
	376.061	22.7774	367.632	23.1106	376.269	25.3604	374.763	25.5562	374.893	23.7166	372.402	23.7975
	376.258	22.7793	367.901	23.1096	376.439	25.3603	374.986	25.5546	375.055	23.7132	372.565	23.7962
	376.441	22.7812	368.063	23.1088	376.608	25.3586	375.16	25.5521	375.222	23.7115	372.795	23.7918
	376.631	22.7838	368.225	23.1091	376.869	25.3553	375.368	25.5483	375.422	23.7083	372.964	23.7902
	376.801	22.7832	368.444	23.109	377.043	25.3564	375.594	25.5475	375.645	23.7044	373.139	23.7898
	376.969	22.7839	368.615	23.1085	377.22	25.3551	375.762	25.5468	375.829	23.6999	373.318	23.787
	377.195	22.7864	368.883	23.1083	377.393	25.3522	375.936	25.5452	376.002	23.7003	373.536	23.7839
	377.404	22.7887	369.07	23.1075	377.556	25.3542	376.188	25.5413	376.205	23.6972	373.721	23.7817
	377.593	22.7893	369.231	23.1056	377.752	25.3551	376.36	25.541	376.324	23.6955	373.892	23.7786
	377.756	22.7912	369.437	23.1065	377.966	25.3518	376.517	25.5377	376.491	23.6905	374.102	23.7732
	377.92	22.7919	369.565	23.1073	378.149	25.3495	376.734	25.5374	376.755	23.6889	374.326	23.772
	378.1	22.7941	369.753	23.1059	378.313	25.3484	376.925	25.5351	376.876	23.6859	374.489	23.7687
	378.279	22.7949	369.932	23.106	378.532	25.3514	377.188	25.5342	377.09	23.6847	374.727	23.7652
	378.442	22.7949	370.111	23.1053	378.696	25.3466	377.304	25.5314	377.177	23.6836	374.895	23.7656
	378.764	22.7976	370.319	23.1061	378.869	25.3477	377.47	25.5293	377.437	23.6791	375.131	23.7624
	378.891	22.8007	370.537	23.1048	379.027	25.3438	377.636	25.5283	377.698	23.6751	375.297	23.7566
	379.054	22.7997	370.727	23.1052	379.201	25.3431	377.806	25.5253	377.851	23.6734	375.468	23.7582
	379.219	22.8027	370.91	23.107	379.376	25.3455	378.014	25.5248	378.012	23.6715	375.643	23.753
	379.393	22.8025	371.083	23.1059	379.543	25.3454	378.227	25.5238	378.194	23.6669	375.821	23.7531
	379.606	22.8037	371.246	23.1061	379.768	25.3425	378.393	25.521	378.362	23.6705	376.013	23.7486
	379.886	22.8044	371.434	23.107	379.968	25.3442	378.644	25.5184	378.525	23.6651	376.185	23.7441
	380.021	22.8072	371.605	23.1057	380.149	25.3373	378.768	25.5156	378.656	23.6628	376.411	23.7401
	380.18	22.8095	371.783	23.1056	380.326	25.3391	378.986	25.5168	378.874	23.6593	376.626	23.7387
	380.399	22.8107	371.952	23.1062	380.49	25.3396	379.148	25.5148	379.032	23.6561	376.802	23.7366
	380.601	22.8127	372.133	23.1044	380.673	25.3384	379.305	25.511	379.201	23.6528	376.983	23.7334
	380.771	22.8128	372.311	23.1045	380.838	25.3373	379.473	25.5109	379.376	23.6523	377.165	23.7315
	380.947	22.8148	372.482	23.1031	381.14	25.3338	379.643	25.5091	379.539	23.6493	377.35	23.7267
	381.13	22.8167	372.695	23.1021	381.267	25.336	379.771	25.5077	379.706	23.6444	377.605	23.7243
	381.295	22.8179	372.92	23.1035	381.455	25.3326	379.895	25.5062	379.885	23.6443	377.778	23.7218
	381.481	22.8177	373.088	23.1034	381.697	25.3338	380.092	25.5043	380.127	23.6416	377.969	23.719
	381.653	22.8204	373.272	23.1029	381.868	25.3295	380.265	25.5029	380.299	23.6377	378.148	23.7169
	381.86	22.8209	373.446	23.1024	382.038	25.3282	380.471	25.5002	380.426	23.6372	378.337	23.712
	382.073	22.8235	373.644	23.1028	382.219	25.331	380.64	25.5004	380.641	23.6338	378.59	23.7093
	382.248	22.8252	373.822	23.1026	382.395	25.3277	380.808	25.499	380.81	23.6327	378.811	23.7074
	382.42	22.8262	374.093	23.1011	382.562	25.3271	380.968	25.4958	380.975	23.6292	378.943	23.7043
	382.59	22.8272	374.224	23.1002	382.727	25.3269	381.13	25.4952	381.224	23.6251	379.123	23.7028
	382.762	22.8275	374.394	23.0997	382.982	25.3267	381.297	25.4933	381.396	23.6234	379.296	23.6999
	383.013	22.8302	374.567	23.1009	383.154	25.324	381.461	25.4911	381.558	23.6227	379.472	23.6964
	383.179	22.831	374.737	23.1006	383.324	25.3215	381.627	25.4895	381.711	23.6179	379.69	23.6943
	383.347	22.8311	374.911	23.0998	383.495	25.3231	381.784	25.4871	381.932	23.6128	379.86	23.6908
	383.529	22.8323	375.088	23.101	383.669	25.3211	381.951	25.4872	382.08	23.6105	380.086	23.6853
	383.697	22.8353	375.258	23.098	383.837	25.3176	382.202	25.4843	382.266	23.608	380.266	23.6875
	383.908	22.8363	375.433	23.0982	384.007	25.3187	382.369	25.4832	382.512	23.6075	380.477	23.6803
	384.121	22.8375	375.608	23.0993	384.27	25.321	382.526	25.4814	382.7	23.6035	380.678	23.6788
	384.284	22.8376	375.878	23.0977	384.432	25.316	382.683	25.4799	382.849	23.5998	380.86	23.6763
	384.454	22.8405	376.055	23.0965	384.61	25.3173	382.885	25.4782	383.125	23.5967	381.047	23.6742
	384.62	22.839	376.219	23.0972	384.769	25.3148	383.014	25.4768	383.245	23.595	381.222	23.6698
	384.904	22.8421	376.397	23.0987	384.979	25.3147	383.263	25.4749	383.405	23.5904	381.397	23.6666
	385.047	22.8428	376.555	23.0982	385.122	25.3099	383.416	25.4732	383.572	23.5903	381.578	23.665
	385.222	22.8448	376.777	23.0974	385.289	25.3083	383.582	25.4709	383.779	23.588	381.748	23.6612
	385.393	22.845	376.928	23.096	385.532	25.309	383.775	25.4701	383.992	23.5861	382.015	23.6579
	385.566	22.8466	377.097	23.0955	385.707	25.3088	383.974	25.467	384.109	23.5852	382.188	23.6554
	385.743	22.8476	377.367	23.0955	385.85	25.3085	384.153	25.4649	384.331	23.5803	382.348	23.6547
	385.981	22.8492	377.537	23.0957	386.067	25.3072	384.33	25.4642	384.493	23.5795	382.528	23.6497
	386.15	22.8493	377.711	23.0958	386.346	25.304	384.519	25.4632	384.66	23.5752	382.707	23.648
	386.318	22.8518	377.885	23.0958	386.476	25.3041	384.715	25.4613	384.865	23.5739	382.875	23.6459
	386.476	22.8536	378.052	23.0957	386.685	25.3015	384.872	25.4589	385.029	23.5681	383.055	23.6442
	386.648	22.855	378.231	23.0948	386.901	25.3029	385.036	25.4578	385.292	23.5662	383.218	23.6401
	386.891	22.854	378.456	23.0941	387.066	25.3004	385.213	25.4565	385.407	23.5636	383.393	23.6379
	387.046	22.8575	378.683	23.0932	387.233	25.2996	385.369	25.4544	385.575	23.5617	383.638	23.6365
	387.193	22.859	378.846	23.0926	387.406	25.2995	385.527	25.4535	385.744	23.5577	383.806	23.6329
	387.413	22.8596	379.022	23.0932	387.582	25.3009	385.684	25.4512	385.906	23.5553	383.983	23.6284
	387.566	22.8603	379.302	23.094	387.754	25.2966	385.846	25.4493	386.135	23.5522	384.155	23.6263
	387.734	22.8617	379.434	23.0929	387.924	25.298	386.091	25.4467	386.323	23.5496	384.333	23.6239
	387.906	22.8633	379.674	23.0923	388.084	25.2944	386.254	25.4459	386.5	23.5488	384.596	23.6192
	388.064	22.8642	379.826	23.0922	388.246	25.2942	386.415	25.4447	386.657	23.5454	384.725	23.618
	388.231	22.8639	380.075	23.0927	388.446	25.2941	386.581	25.4411	386.83	23.5425	384.931	23.6139
	388.405	22.865	380.244	23.0917	388.626	25.2901	386.734	25.4413	387.005	23.54	385.104	23.6126
	388.566	22.8668	380.425	23.0913	388.77	25.29	386.966	25.4387	387.152	23.5378	385.272	23.6096
	388.749	22.8673	380.594	23.0916	388.936	25.2904	387.124	25.4364	387.406	23.5331	385.448	23.6079
	388.942	22.8696	380.763	23.0907	389.151	25.2896	387.233	25.4352	387.576	23.5305	385.696	23.6021
	389.182	22.8702	380.93	23.0901	389.351	25.2869	387.484	25.4339	387.748	23.5285	385.951	23.6016
	389.33	22.8716	381.116	23.09	389.523	25.2878	387.632	25.4335	387.91	23.5251	386.076	23.5969
	389.479	22.8715	381.378	23.0911	389.696	25.2843	387.835	25.4296	388.078	23.5206	386.286	23.5959
	389.636	22.8744	381.536	23.09	389.872	25.2845	387.968	25.4294	388.282	23.5209	386.462	23.5921
	389.808	22.8752	381.706	23.0877	390.046	25.2854	388.131	25.4275	388.463	23.5198	386.625	23.5897
	389.983	22.8772	381.883	23.0894	390.221	25.2842	388.298	25.4253	388.596	23.5165	386.805	23.585
	390.167	22.8765	382.056	23.092	390.379	25.2801	388.506	25.4247	388.741	23.5114	386.971	23.5808
	390.365	22.879	382.321	23.0906	390.633	25.2826	388.698	25.4209	388.894	23.5086	387.275	23.5803
	390.559	22.8792	382.493	23.0903	390.803	25.2799	388.851	25.4199	389.066	23.5066	387.389	23.5774
	390.732	22.882	382.67	23.0888	390.977	25.2776	389.009	25.4213	389.236	23.5056	387.477	23.5747
	390.904	22.8827	382.884	23.0877	391.141	25.2791	389.216	25.4159	389.48	23.5026	387.649	23.5722
	391.071	22.8821	383.099	23.0876	391.314	25.2759	389.39	25.4141	389.647	23.4997	387.869	23.5694
	391.238	22.8825	383.283	23.0883	391.477	25.2743	389.578	25.4144	389.809	23.4965	387.99	23.5681
	391.404	22.884	383.444	23.0875	391.656	25.2735	389.782	25.4122	389.974	23.4958	388.208	23.5651
	391.563	22.8838	383.615	23.0873	391.838	25.2738	389.937	25.4096	390.139	23.4908	388.41	23.5639
	391.727	22.8857	383.782	23.0862	391.996	25.2729	390.093	25.4087	390.351	23.4885	388.548	23.5593
	391.906	22.887	383.999	23.0862	392.152	25.2707	390.259	25.4065	390.5	23.4852	388.72	23.5581
	392.067	22.8884	384.219	23.0853	392.297	25.2712	390.421	25.4047	390.639	23.4834	388.97	23.5531
	392.237	22.8886	384.385	23.086	392.505	25.2677	390.616	25.403	390.801	23.4821	389.097	23.5509
	392.403	22.8887	384.559	23.0845	392.651	25.2678	390.736	25.4003	390.966	23.4786	389.336	23.5485
	392.589	22.8898	384.823	23.0844	392.799	25.2646	390.991	25.3995	391.248	23.4747	389.413	23.5433
	392.742	22.8908	384.997	23.0848	392.946	25.2637	391.151	25.3976	391.374	23.4739	389.632	23.5416
	392.884	22.8917	385.202	23.0843	393.086	25.2603	391.234	25.3981	391.549	23.4701	389.765	23.539
	393.041	22.8915	385.406	23.085	393.217	25.2588	391.397	25.3954	391.709	23.4689	389.927	23.5379
	393.181	22.8914	385.576	23.0837	393.341	25.2589	391.574	25.3936	391.871	23.4648	390.095	23.5358
	393.319	22.8938	385.746	23.0839	393.456	25.2594	391.737	25.3903	392.038	23.4624	390.268	23.5331
	393.442	22.8928	385.911	23.0862	393.568	25.2578	391.888	25.39	392.205	23.4576	390.438	23.5294
	393.55	22.8953	386.087	23.0839	393.696	25.2558	392.091	25.3869	392.481	23.4541	390.652	23.5254
	393.669	22.8937	386.271	23.0832	393.808	25.2533	392.219	25.3862	392.606	23.4523	390.858	23.5205
	393.773	22.8946	386.48	23.0834	393.886	25.2542	392.421	25.3838	392.77	23.4508	391.032	23.5195
	393.863	22.8981	386.692	23.0833	393.962	25.2523	392.668	25.3825	392.942	23.4481	391.198	23.5155
	393.952	22.8976	386.855	23.0825	394.046	25.2523	392.79	25.379	393.107	23.4439	391.364	23.5149
	394.029	22.8984	387.026	23.0821	394.101	25.2517	393.023	25.3781	393.295	23.4412	391.539	23.5114
	394.104	22.9008	387.192	23.0816	394.185	25.2514	393.163	25.3758	393.391	23.4404	391.758	23.5124
	394.201	22.8983	387.368	23.0822	394.267	25.2488	393.278	25.3762	393.524	23.4346	391.946	23.5095
	394.268	22.8999	387.537	23.0813	394.321	25.2468	393.418	25.3722	393.656	23.4342	392.136	23.5066
	394.337	22.9008	387.696	23.0813	394.399	25.2471	393.551	25.3713	393.772	23.4311	392.311	23.5013
	394.393	22.9006	387.863	23.0806	394.457	25.2455	393.684	25.3666	393.892	23.4255	392.472	23.5002
	394.459	22.9021	388.041	23.0807	394.519	25.2465	393.827	25.3672	394.04	23.4258	392.64	23.4959
	394.51	22.9035	388.21	23.0804	394.581	25.2461	393.917	25.364	394.159	23.4226	392.804	23.4946
	394.581	22.9047	388.371	23.0793	394.643	25.247	394.052	25.3618	394.218	23.4194	392.95	23.4885
	394.638	22.906	388.567	23.0803	394.702	25.2452	394.171	25.3624	394.297	23.4172	393.094	23.485
	394.7	22.9064	388.795	23.0803	394.774	25.2457	394.258	25.3601	394.368	23.4143	393.226	23.4831
	394.761	22.9073	388.98	23.0793	394.844	25.2422	394.336	25.3579	394.437	23.4123	393.419	23.4809
	394.821	22.9073	389.145	23.0789	394.91	25.2443	394.416	25.3568	394.501	23.4093	393.472	23.4775
	394.887	22.9071	389.31	23.0793	394.978	25.2404	394.484	25.3523	394.574	23.4058	393.588	23.4759
	394.945	22.9074	389.48	23.0786	395.076	25.2433	394.569	25.3525	394.638	23.4052	393.694	23.4741
	395.037	22.912	389.639	23.0769	395.139	25.2401	394.613	25.3521	394.701	23.4032	393.812	23.4716
	395.095	22.9108	389.87	23.079	395.229	25.2429	394.671	25.3496	394.768	23.4031	393.881	23.4663
	395.168	22.9106	390.057	23.0787	395.294	25.2398	394.758	25.3492	394.825	23.4002	393.985	23.4659
	395.235	22.9101	390.247	23.0783	395.366	25.2381	394.786	25.3471	394.884	23.4	394.041	23.4645
	395.307	22.9147	390.397	23.0769	395.432	25.2417	394.845	25.3449	394.957	23.3973	394.129	23.4603
	395.373	22.9146	390.572	23.0772	395.498	25.242	394.913	25.346	395.002	23.3964	394.18	23.4579
	395.439	22.9149	390.748	23.0779	395.566	25.2409	394.972	25.3438	395.063	23.3927	394.26	23.4593
	395.527	22.9147	390.923	23.0765	395.636	25.2408	395.016	25.3427	395.13	23.3897	394.331	23.4536
	395.585	22.9169	391.066	23.0762	395.706	25.2404	395.078	25.3422	395.223	23.3896	394.384	23.4536
	395.648	22.9166	391.238	23.0771	395.762	25.2392	395.165	25.339	395.286	23.39	394.437	23.4514
	395.719	22.9177	391.399	23.0751	395.831	25.2391	395.228	25.3415	395.318	23.3866	394.523	23.4495
	395.783	22.9184	391.563	23.0747	395.896	25.2391	395.258	25.3401	395.385	23.3859	394.553	23.4483
	395.846	22.9178	391.746	23.0751	395.954	25.2395	395.326	25.3375	395.51	23.3862	394.613	23.447
	395.909	22.917	391.913	23.0743	396.01	25.2385	395.402	25.3365	395.559	23.3847	394.676	23.4458
	395.99	22.9188	392.069	23.0739	396.07	25.2379	395.472	25.3372	395.622	23.383	394.753	23.4449
	396.064	22.9185	392.233	23.0736	396.126	25.2383	395.526	25.3366	395.691	23.3796	394.813	23.4419
	396.136	22.9207	392.471	23.0727	396.169	25.2367	395.59	25.3345	395.759	23.3791	394.879	23.44
	396.204	22.921	392.67	23.0725	396.236	25.234	395.652	25.3357	395.828	23.3785	394.938	23.4388
	396.263	22.9213	392.838	23.071	396.291	25.2362	395.722	25.3345	395.896	23.3785	395.002	23.4369
	396.311	22.9225	392.973	23.0706	396.338	25.2368	395.787	25.3316	395.955	23.3768	395.087	23.4365
	396.366	22.9235	393.113	23.0704	396.388	25.2373	395.852	25.3318	396.021	23.3754	395.135	23.4354
	396.418	22.924	393.243	23.0693	396.438	25.2357	395.916	25.3292	396.082	23.3721	395.212	23.4335
	396.465	22.9245	393.372	23.0691	396.483	25.234	396.029	25.3312	396.142	23.3712	395.279	23.4312
	396.514	22.9257	393.501	23.0692	396.541	25.2352	396.073	25.3281	396.203	23.3693	395.351	23.4298
	396.557	22.926	393.618	23.0674	396.585	25.2357	396.139	25.3291	396.258	23.3674	395.415	23.4297
	396.612	22.9255	393.726	23.0669	396.632	25.233	396.198	25.327	396.306	23.3676	395.487	23.4258
	396.661	22.9256	393.823	23.0682	396.695	25.2335	396.259	25.3258	396.376	23.3642	395.608	23.4244
	396.699	22.9263	393.912	23.0718	396.755	25.2322	396.318	25.326	396.422	23.3644	395.659	23.4228
	396.741	22.9273	394.054	23.0683	396.78	25.2333	396.369	25.3234	396.475	23.3621	395.726	23.424
	396.788	22.9296	394.11	23.0694	396.825	25.2325	396.448	25.3238	396.528	23.3613	395.79	23.4219
	396.831	22.9287	394.178	23.0687	396.871	25.2331	396.501	25.3219	396.578	23.3594	395.85	23.4191
	396.874	22.9302	394.247	23.0693	396.911	25.2328	396.551	25.3217	396.626	23.3583	395.928	23.4176
	396.915	22.9292	394.313	23.0675	396.955	25.2314	396.601	25.3213	396.708	23.3577	395.981	23.4159
	396.96	22.9302	394.376	23.0659	396.993	25.2332	396.649	25.3209	396.753	23.3577	396.042	23.4158
	397.002	22.9316	394.434	23.0665	397.048	25.232	396.674	25.3194	396.788	23.3548	396.101	23.4134
	397.044	22.9308	394.492	23.0664	397.076	25.2316	396.717	25.3186	396.834	23.3538	396.157	23.4126
	397.095	22.9328	394.571	23.0669	397.117	25.23	396.763	25.319	396.866	23.3529	396.211	23.4109
	397.146	22.9337	394.62	23.065	397.154	25.231	396.82	25.3164	396.921	23.3508	396.266	23.4096
	397.186	22.9324	394.675	23.0646	397.194	25.2314	396.852	25.3175	396.963	23.35	396.32	23.4062
	397.226	22.9331	394.737	23.0659	397.224	25.2304	396.918	25.3158	397.005	23.3467	396.388	23.4063
	397.263	22.9354	394.795	23.0644	397.275	25.2303	396.939	25.3163	397.056	23.3485	396.447	23.4064
	397.307	22.935	394.862	23.0648	397.309	25.2292	396.982	25.3147	397.09	23.3481	396.493	23.4018
	397.343	22.9354	394.96	23.0654	397.348	25.2289	397.045	25.3144	397.13	23.3467	396.542	23.4033
	397.38	22.934	395.014	23.0634	397.384	25.2308	397.085	25.3144	397.172	23.3428	396.585	23.4008
	397.417	22.9377	395.099	23.0639	397.422	25.2312	397.122	25.3127	397.221	23.3421	396.644	23.4026
	397.45	22.9358	395.16	23.0646	397.46	25.2306	397.165	25.3127	397.263	23.344	396.685	23.4001
	397.502	22.94	395.229	23.0634	397.494	25.2277	397.209	25.3119	397.293	23.3431	396.727	23.3986
	397.547	22.9373	395.298	23.065	397.527	25.2288	397.247	25.3112	397.329	23.3398	396.773	23.3963
	397.58	22.9373	395.352	23.064	397.565	25.2285	397.286	25.3098	397.372	23.3412	396.817	23.3936
	397.612	22.9385	395.435	23.0636	397.599	25.2294	397.325	25.3095	397.411	23.3408	396.856	23.3944
	397.647	22.9399	395.507	23.063	397.631	25.2288	397.355	25.3099	397.448	23.3398	396.898	23.3949
	397.682	22.9385	395.574	23.0619	397.665	25.2292	397.4	25.3091	397.486	23.3371	396.939	23.3936
	397.715	22.9389	395.64	23.0617	397.709	25.2276	397.436	25.3083	397.524	23.3397	396.98	23.3922
	397.748	22.9396	395.708	23.0617	397.742	25.2285	397.469	25.308	397.561	23.3368	397.028	23.3919
	397.784	22.9415	395.773	23.0611	397.78	25.2266	397.518	25.3067	397.599	23.3354	397.073	23.3894
	397.816	22.9426	395.834	23.0597	397.801	25.2288	397.55	25.3075	397.635	23.3349	397.108	23.3892
	397.844	22.9433	395.897	23.0603	397.83	25.2279	397.587	25.3058	397.67	23.3349	397.148	23.3884
	397.873	22.9426	395.994	23.0598	397.861	25.2275	397.62	25.3057	397.706	23.3323	397.188	23.3876
	397.905	22.9443	396.042	23.0599	397.902	25.2283	397.649	25.3068	397.749	23.3336	397.236	23.3864
	397.95	22.9438	396.105	23.0599	397.922	25.2278	397.703	25.305	397.775	23.3315	397.266	23.3854
	397.973	22.9441	396.156	23.0606	397.944	25.2259	397.73	25.3045	397.818	23.3324	397.302	23.3861
	398.004	22.9434	396.215	23.0592	397.988	25.2278	397.759	25.3029	397.841	23.3302	397.341	23.3827
	398.046	22.9445	396.274	23.0599	398.017	25.2267	397.806	25.3038	397.873	23.3287	397.377	23.3816
	398.069	22.9461	396.326	23.0593	398.047	25.2284	397.836	25.3026	397.906	23.3295	397.414	23.3848
	398.094	22.9488	396.372	23.0596	398.072	25.2259	397.863	25.302	397.937	23.3277	397.449	23.3809
	398.121	22.9479	396.425	23.0586	398.105	25.2247	397.892	25.3024	397.966	23.33	397.492	23.3814
	398.15	22.9462	396.472	23.0582	398.128	25.2271	397.923	25.3011	397.997	23.3265	397.527	23.3803
	398.175	22.949	396.54	23.0591	398.154	25.2256	397.953	25.2999	398.027	23.3244	397.559	23.3793
	398.203	22.9469	396.59	23.0607	398.192	25.2248	397.982	25.3011	398.069	23.3247	397.591	23.3786
	398.232	22.9476	396.634	23.0598	398.208	25.2252	398.011	25.2993	398.099	23.3238	397.642	23.3774
	398.26	22.9505	396.676	23.0589	398.232	25.2259	398.052	25.3003	398.13	23.3234	397.676	23.3753
	398.283	22.9477	396.723	23.0572	398.263	25.2268	398.082	25.2995	398.144	23.324	397.718	23.3754
	398.314	22.9503	396.772	23.0577	398.291	25.2267	398.1	25.2994	398.172	23.3218	397.743	23.3744
	398.346	22.9511	396.816	23.0594	398.312	25.2258	398.133	25.2978	398.2	23.3222	397.784	23.3739
	398.376	22.9525	396.856	23.0576	398.331	25.2252	398.166	25.2971	398.223	23.3213	397.808	23.3718
	398.401	22.9522	396.898	23.0592	398.351	25.2245	398.188	25.2972	398.256	23.3195	397.839	23.3712
	398.423	22.9503	396.938	23.0556	398.38	25.2242	398.212	25.297	398.284	23.3213	397.868	23.3749
	398.445	22.9515	396.979	23.0577	398.399	25.2256	398.241	25.2971	398.306	23.3195	397.897	23.373
	398.467	22.9544	397.024	23.0576	398.433	25.2263	398.267	25.2956	398.331	23.3184	397.926	23.3706
	398.499	22.9514	397.062	23.059	398.457	25.2258	398.294	25.2958	398.355	23.3195	397.958	23.3708
	398.52	22.9523	397.103	23.0572	398.48	25.2255	398.32	25.2954	398.38	23.3179	397.987	23.3695
	398.538	22.9551	397.143	23.0581	398.503	25.2249	398.347	25.2945	398.407	23.3184	398.017	23.3681
	398.562	22.9528	397.179	23.0585	398.533	25.2242	398.372	25.295	398.431	23.3172	398.043	23.3683
	398.585	22.9546	397.22	23.0568	398.551	25.2249	398.399	25.2939	398.467	23.3153	398.072	23.3654
	398.607	22.9535	397.259	23.0573	398.58	25.2268	398.436	25.2943	398.478	23.3157	398.101	23.3666
	398.627	22.9555	397.3	23.0583	398.601	25.2248	398.455	25.2936	398.502	23.315	398.13	23.3657
	398.649	22.9529	397.334	23.0572	398.623	25.2251	398.474	25.2946	398.525	23.316	398.155	23.3639
	398.676	22.9555	397.373	23.0577	398.633	25.2238	398.498	25.2947	398.548	23.3114	398.183	23.3662
	398.69	22.9557	397.408	23.0563	398.664	25.2236	398.522	25.2936	398.571	23.3143	398.21	23.3625
	398.712	22.9576	397.442	23.0574	398.678	25.224	398.546	25.2936	398.604	23.3156	398.241	23.3609
	398.73	22.9566	397.477	23.0564	398.693	25.2264	398.569	25.2942	398.625	23.313	398.267	23.3621
	398.749	22.9561	397.525	23.0582	398.712	25.224	398.593	25.2927	398.647	23.3114	398.291	23.3611
	398.765	22.9583	397.564	23.0568	398.734	25.2252	398.616	25.2913	398.671	23.3128	398.315	23.3628
	398.793	22.9585	397.596	23.0567	398.765	25.2253	398.638	25.2925	398.685	23.3112	398.341	23.3609
	398.81	22.9594	397.637	23.0574	398.778	25.2234	398.668	25.2936	398.705	23.3091	398.367	23.3566
	398.83	22.9576	397.669	23.0583	398.797	25.2245	398.684	25.2908	398.721	23.3103	398.39	23.3582
	398.852	22.9585	397.703	23.0587	398.817	25.2244	398.703	25.2915	398.743	23.3113	398.414	23.3592
	398.868	22.9578	397.73	23.0553	398.835	25.2244	398.726	25.2916	398.765	23.3099	398.439	23.3588
	398.892	22.9606	397.769	23.0567	398.855	25.2245	398.745	25.2916	398.786	23.3088	398.477	23.3558
	398.907	22.9611	397.792	23.0552	398.871	25.2248	398.765	25.2909	398.803	23.3077	398.5	23.3565
	398.927	22.9609	397.831	23.056	398.888	25.2244	398.786	25.2906	398.822	23.3097	398.523	23.3565
	398.944	22.9605	397.862	23.0561	398.904	25.2238	398.808	25.2893	398.842	23.3099	398.545	23.3581
	398.965	22.9599	397.893	23.0575	398.923	25.2252	398.833	25.2906	398.86	23.3068	398.567	23.3546
	398.984	22.9619	397.921	23.059	398.939	25.225	398.859	25.2906	398.879	23.3077	398.59	23.3547
	398.999	22.9611	397.952	23.0595	398.955	25.2246	398.875	25.2901	398.899	23.3078	398.617	23.3536
	399.013	22.9626	397.98	23.0565	398.971	25.2248	398.893	25.2898	398.918	23.3053	398.634	23.3536
	399.028	22.9633	398.008	23.0589	398.995	25.226	398.913	25.29	398.937	23.305	398.655	23.3524
	399.053	22.9616	398.033	23.0583	399.004	25.2258	398.931	25.2887	398.954	23.3069	398.674	23.3515
	399.066	22.9625	398.068	23.0587	399.026	25.2256	398.948	25.289	398.972	23.3055	398.703	23.3527
	399.081	22.9642	398.093	23.0592	399.041	25.2254	398.965	25.2887	398.99	23.3056	398.715	23.3513
	399.098	22.9639	398.121	23.0585	399.059	25.2248	398.99	25.2892	399.008	23.3063	398.734	23.3506
	399.113	22.9626	398.145	23.0566	399.075	25.2264	399.006	25.2891	399.027	23.3042	398.754	23.3502
	399.127	22.9627	398.177	23.0598	399.091	25.2251	399.026	25.2894	399.043	23.3044	398.773	23.3499
	399.143	22.9625	398.203	23.0569	399.106	25.2242	399.045	25.2887	399.06	23.3047	398.795	23.3504
	399.159	22.9632	398.23	23.056	399.121	25.2247	399.059	25.2877	399.076	23.304	398.815	23.3484
	399.171	22.9655	398.258	23.0565	399.134	25.2254	399.076	25.2881	399.094	23.3044	398.837	23.3497
	399.193	22.9662	398.281	23.0558	399.147	25.225	399.089	25.288	399.109	23.3041	398.856	23.3485
	399.205	22.9665	398.314	23.0594	399.157	25.2242	399.105	25.287	399.124	23.3035	398.873	23.3489
	399.216	22.9656	398.346	23.0563	399.177	25.2252	399.123	25.2877	399.14	23.3025	398.89	23.3489
	399.23	22.9663	398.364	23.0582	399.189	25.224	399.138	25.2886	399.156	23.3012	398.907	23.3474
	399.246	22.9674	398.393	23.0585	399.205	25.2227	399.155	25.2867	399.173	23.3027	398.924	23.3475
	399.26	22.9676	398.416	23.0588	399.216	25.2234	399.172	25.2875	399.186	23.3029	398.942	23.3495
	399.273	22.9649	398.448	23.0561	399.235	25.2226	399.189	25.2867	399.204	23.3012	398.955	23.3486
	399.287	22.9679	398.471	23.0582	399.24	25.2235	399.203	25.2878	399.219	23.3012	398.974	23.3484
	399.3	22.968	398.493	23.0578	399.254	25.224	399.215	25.2864	399.231	23.3023	398.987	23.3458
	399.314	22.967	398.514	23.0555	399.268	25.2244	399.23	25.2865	399.246	23.2996	399.005	23.3452
	399.328	22.9689	398.529	23.0559	399.279	25.2231	399.244	25.2861	399.261	23.3003	399.021	23.347
	399.338	22.9679	398.561	23.0592	399.291	25.2247	399.257	25.2871	399.274	23.3008	399.048	23.3442
	399.349	22.9684	398.576	23.0586	399.308	25.2243	399.272	25.2874	399.287	23.2996	399.058	23.3452
	399.36	22.9708	398.593	23.0567	399.32	25.2248	399.287	25.2869	399.307	23.3003	399.075	23.3437
	399.377	22.9687	398.627	23.0563	399.331	25.2242	399.301	25.2867	399.313	23.3005	399.091	23.3437
	399.389	22.9689	398.646	23.0592	399.35	25.2249	399.314	25.2866	399.328	23.2994	399.106	23.3439
	399.403	22.9701	398.674	23.0588	399.359	25.2249	399.327	25.285	399.341	23.3011	399.12	23.3445
	399.417	22.9687	398.69	23.058	399.368	25.225	399.343	25.2866	399.355	23.2978	399.135	23.3425
	399.429	22.9708	398.709	23.0583	399.381	25.2241	399.354	25.2857	399.369	23.2987	399.152	23.3419
	399.441	22.9717	398.728	23.0582	399.392	25.2268	399.367	25.2856	399.381	23.2981	399.166	23.3396
	399.454	22.9715	398.747	23.0575	399.409	25.2243	399.379	25.2858	399.395	23.2969	399.179	23.3443
	399.464	22.9731	398.769	23.0574	399.42	25.2259	399.392	25.2853	399.405	23.2977	399.192	23.3449
	399.474	22.9727	398.788	23.0584	399.432	25.2257	399.406	25.2851	399.419	23.2988	399.206	23.3412
	399.489	22.9702	398.806	23.0568	399.452	25.2256	399.417	25.285	399.431	23.2944	399.218	23.3411
	399.497	22.9731	398.824	23.0597	399.457	25.2276	399.429	25.2855	399.444	23.2962	399.232	23.3408
	399.508	22.9735	398.839	23.0598	399.471	25.2266	399.44	25.2863	399.455	23.2959	399.249	23.3412
	399.524	22.9718	398.86	23.0586	399.482	25.226	399.451	25.2847	399.472	23.2946	399.261	23.3395
	399.533	22.9733	398.882	23.0566	399.491	25.2256	399.465	25.2852	399.48	23.2968	399.272	23.3424
	399.542	22.9727	398.898	23.0561	399.5	25.2257	399.475	25.2844	399.494	23.2963	399.288	23.3398
	399.555	22.9723	398.932	23.0577	399.509	25.2257	399.49	25.2844	399.503	23.2954	399.3	23.3413
	399.566	22.9769	398.944	23.0582	399.52	25.2255	399.5	25.2843	399.518	23.2961	399.314	23.3387
	399.576	22.9738	398.959	23.06	399.535	25.2259	399.512	25.2834	399.527	23.2944	399.325	23.3407
	399.585	22.9749	398.977	23.0576	399.54	25.2265	399.52	25.2855	399.539	23.2952	399.338	23.3381
	399.593	22.9745	398.99	23.0587	399.555	25.2286	399.536	25.2864	399.551	23.2967	399.35	23.337
	399.604	22.9751	399.009	23.0603	399.565	25.2248	399.546	25.2841	399.562	23.2943	399.367	23.3369
	399.613	22.9756	399.027	23.0602	399.575	25.2258	399.557	25.2836	399.572	23.2953	399.386	23.3373
	399.621	22.9749	399.043	23.0595	399.581	25.2273	399.57	25.2836	399.584	23.2945	399.393	23.3369
	399.631	22.9755	399.059	23.0577	399.591	25.2281	399.578	25.2843	399.593	23.2946	399.405	23.3369
	399.64	22.9765	399.075	23.0595	399.598	25.2262	399.586	25.2835	399.604	23.2946	399.417	23.3382
	399.648	22.9754	399.088	23.0598	399.61	25.2262	399.597	25.2841	399.613	23.2936	399.429	23.3368
	399.653	22.9766	399.1	23.0588	399.618	25.2284	399.604	25.2841	399.624	23.2929	399.441	23.3364
	399.662	22.9782	399.114	23.0592	399.627	25.2257	399.615	25.2832	399.634	23.2941	399.45	23.336
	399.672	22.9765	399.134	23.0576	399.633	25.2245	399.626	25.2846	399.649	23.2947	399.463	23.3344
	399.676	22.9788	399.143	23.0588	399.646	25.2266	399.636	25.2829	399.657	23.2948	399.474	23.3344
	399.683	22.9777	399.159	23.0606	399.656	25.2278	399.648	25.2849	399.665	23.2936	399.484	23.3348
	399.693	22.9787	399.172	23.0588	399.663	25.229	399.66	25.2847	399.674	23.295	399.494	23.3352
	399.701	22.9778	399.188	23.0602	399.673	25.2273	399.669	25.2829	399.682	23.294	399.505	23.3346
	399.708	22.9786	399.207	23.0606	399.681	25.226	399.678	25.2836	399.691	23.2948	399.516	23.3324
	399.719	22.9792	399.216	23.0617	399.69	25.2275	399.689	25.2838	399.7	23.2917	399.526	23.3337
	399.725	22.9798	399.237	23.0601	399.698	25.2299	399.698	25.2828	399.712	23.2923	399.537	23.3338
	399.731	22.9795	399.25	23.0606	399.707	25.2289	399.707	25.284	399.721	23.2916	399.546	23.3332
	399.739	22.9785	399.26	23.06	399.714	25.2288	399.716	25.2826	399.729	23.2933	399.556	23.3333
	399.748	22.9795	399.271	23.0579	399.722	25.2291	399.725	25.2839	399.738	23.2924	399.566	23.3333
	399.753	22.9824	399.289	23.0588	399.732	25.2283	399.735	25.2839	399.747	23.2923	399.576	23.3339
	399.759	22.9818	399.298	23.0609	399.74	25.2288	399.742	25.2838	399.757	23.2927	399.586	23.3344
	399.768	22.9805	399.308	23.0595	399.748	25.2292	399.752	25.2848	399.762	23.2916	399.595	23.3338
	399.773	22.9804	399.324	23.0587	399.755	25.2283	399.758	25.2838	399.77	23.2937	399.605	23.332
	399.78	22.9825	399.335	23.0594	399.763	25.2281	399.767	25.2836	399.778	23.2939	399.615	23.3323
	399.788	22.9816	399.349	23.0605	399.769	25.2292	399.777	25.2848	399.786	23.2924	399.622	23.3324
	399.797	22.9807	399.364	23.0606	399.779	25.2309	399.786	25.2838	399.794	23.2932	399.633	23.3323
	399.801	22.983	399.373	23.0621	399.785	25.2289	399.792	25.2844	399.802	23.2913	399.642	23.3318
	399.81	22.9828	399.387	23.0607	399.793	25.2281	399.8	25.2836	399.809	23.2926	399.654	23.3317
	399.818	22.983	399.4	23.0618	399.801	25.2288	399.805	25.2844	399.817	23.2925	399.662	23.3324
	399.826	22.9832	399.41	23.0604	399.81	25.2293	399.814	25.285	399.824	23.2914	399.672	23.3315
	399.832	22.9815	399.422	23.0595	399.814	25.2293	399.824	25.2841	399.832	23.2928	399.677	23.3329
	399.839	22.9827	399.432	23.0625	399.822	25.2289	399.832	25.2838	399.839	23.2927	399.687	23.3313
	399.847	22.9827	399.445	23.0596	399.828	25.2286	399.838	25.2846	399.846	23.2922	399.697	23.3309
	399.854	22.9834	399.461	23.0589	399.835	25.2298	399.846	25.284	399.853	23.2933	399.705	23.3324
	399.861	22.9841	399.471	23.0607	399.842	25.2302	399.853	25.2834	399.862	23.2905	399.712	23.3312
	399.872	22.9843	399.48	23.0612	399.85	25.2295	399.86	25.2838	399.87	23.2911	399.721	23.3292
	399.878	22.9843	399.492	23.0611	399.857	25.2276	399.867	25.283	399.876	23.2917	399.731	23.3306
	399.887	22.9859	399.496	23.0611	399.863	25.2307	399.873	25.2837	399.886	23.2907	399.742	23.3311
	399.894	22.9847	399.509	23.0626	399.867	25.2303	399.883	25.2837	399.893	23.2907	399.749	23.3298
	399.901	22.9851	399.518	23.061	399.875	25.2282	399.889	25.2822	399.9	23.2908	399.756	23.3312
	399.907	22.9859	399.533	23.0602	399.883	25.2289	399.898	25.2841	399.907	23.2916	399.765	23.3304
	399.912	22.9871	399.539	23.0622	399.891	25.2319	399.906	25.2842	399.912	23.2901	399.773	23.3295
	399.92	22.9859	399.55	23.0604	399.896	25.2309	399.91	25.2835	399.917	23.2925	399.779	23.3307
	399.928	22.9863	399.559	23.0621	399.903	25.2302	399.918	25.2833	399.927	23.2919	399.79	23.3307
	399.934	22.9861	399.57	23.0627	399.906	25.23	399.925	25.2834	399.932	23.2897	399.796	23.3302
	399.939	22.9865	399.578	23.0606	399.913	25.2297	399.931	25.2844	399.938	23.2909	399.804	23.3308
	399.946	22.987	399.593	23.0617	399.92	25.2301	399.938	25.2839	399.944	23.2914	399.811	23.329
	399.954	22.9879	399.601	23.0622	399.926	25.2321	399.944	25.2824	399.95	23.2916	399.82	23.3289
	399.958	22.9872	399.612	23.0614	399.932	25.2317	399.947	25.2832	399.956	23.291	399.83	23.3302
	399.965	22.9874	399.62	23.0602	399.939	25.234	399.954	25.2844	399.962	23.2895	399.836	23.3292
	399.973	22.9884	399.629	23.0624	399.947	25.2335	399.96	25.2824	399.966	23.2908	399.841	23.3283
			399.638	23.062	399.952	25.2313	399.966	25.2849	399.973	23.2911	399.848	23.3298
			399.651	23.0622	399.958	25.2315	399.972	25.2833	399.979	23.2902	399.856	23.3297
			399.658	23.062	399.962	25.2313	399.975	25.2834	399.982	23.2916	399.864	23.3279
			399.674	23.061	399.964	25.2315	399.984	25.2839	399.987	23.2902	399.87	23.3291
			399.681	23.0619	--	--	399.987	25.2839	399.994	23.2892	399.875	23.3304
			399.687	23.0627	--	--	399.993	25.2837	399.997	23.2909	399.881	23.3302
			399.695	23.0632					--	--	399.889	23.328
			399.703	23.0614					--	--	399.894	23.3277
			399.713	23.0622					--	--	399.9	23.3276
			399.718	23.0634					--	--	399.905	23.329
			399.733	23.0635					--	--	399.909	23.3285
			399.738	23.0632					--	--	399.921	23.3266
			399.745	23.0618					--	--	399.926	23.3282
			399.753	23.0629					--	--	399.931	23.3287
			399.76	23.0637					--	--	399.937	23.3292
			399.767	23.0627					--	--	399.943	23.3302
			399.777	23.0636					--	--	399.948	23.3281
			399.785	23.0643					--	--	399.955	23.3289
			399.794	23.0639					--	--	399.959	23.3283
			399.8	23.0643					--	--	399.966	23.3282
			399.807	23.0643					--	--	399.973	23.328
			399.813	23.0652					--	--	399.975	23.3285
			399.821	23.065
			399.828	23.0641
			399.835	23.0634
			399.843	23.0651
			399.847	23.0637
			399.855	23.0639
			399.862	23.0659
			399.869	23.0639
			399.875	23.0641
			399.882	23.065
			399.891	23.0678
			399.895	23.0649
			399.903	23.0648
			399.909	23.0648
			399.914	23.0656
			399.923	23.0639
			399.927	23.0668
			399.933	23.0644
			399.937	23.0659
			399.944	23.0647
			399.95	23.0661
			399.955	23.0671
			399.96	23.0659
			399.968	23.0657
			399.972	23.0669
			399.976	23.066

## Sheet: Fig. 7
Fig. 7.a	extended DLVO calculation							Fig. 7.b	DFT calculation
Long name	Distance	energy	Distance	energy	Distance	energy			Long name		surface energy ratio	Binding energy ratio
Units	nm	KBT	nm	KBT	nm	KBT			Unit
legend	ac-MC		pa-MC		mg-MC
	5e-11	-57.6689	5e-11	-46.2424	5e-11	-47.9275				γ(111)/γ(100)	2.19512
	1e-10	-25.3421	1e-10	-19.6542	1e-10	-20.6249				ac-NP		1.46839
	1.5e-10	-15.105	1.5e-10	-11.3445	1.5e-10	-12.064				paa-NP		1.40293
	2e-10	-10.2332	2e-10	-7.44582	2e-10	-8.03064				mg-NP		1.98398
	2.5e-10	-7.44843	2.5e-10	-5.25124	2.5e-10	-5.74886
	3e-10	-5.67853	3e-10	-3.87929	3e-10	-4.31392
	3.5e-10	-4.47261	3.5e-10	-2.9608	3.5e-10	-3.34671
	4e-10	-3.60941	4e-10	-2.31546	4e-10	-2.66192
	4.5e-10	-2.96832	4.5e-10	-1.84546	4.5e-10	-2.15893
	5e-10	-2.47836	5e-10	-1.49354	5e-10	-1.77877
	5.5e-10	-2.09521	5.5e-10	-1.22414	5.5e-10	-1.48477
	6e-10	-1.7899	6e-10	-1.01416	6e-10	-1.2531
	6.5e-10	-1.54276	6.5e-10	-0.84802	6.5e-10	-1.06763
	7e-10	-1.34004	7e-10	-0.71489	7e-10	-0.91715
	7.5e-10	-1.17182	7.5e-10	-0.60705	7.5e-10	-0.79363
	8e-10	-1.03084	8e-10	-0.51886	8e-10	-0.6912
	8.5e-10	-0.91165	8.5e-10	-0.44613	8.5e-10	-0.60551
	9e-10	-0.81009	9e-10	-0.38572	9e-10	-0.53324
	9.5e-10	-0.72295	9.5e-10	-0.3352	9.5e-10	-0.47185
	1e-09	-0.64772	1e-09	-0.2927	1e-09	-0.41936
	1.05e-09	-0.5824	1.05e-09	-0.25675	1.05e-09	-0.37422
	1.1e-09	-0.52539	1.1e-09	-0.22618	1.1e-09	-0.33518
	1.15e-09	-0.4754	1.15e-09	-0.20007	1.15e-09	-0.30126
	1.2e-09	-0.43138	1.2e-09	-0.17768	1.2e-09	-0.27164
	1.25e-09	-0.39246	1.25e-09	-0.15838	1.25e-09	-0.24567
	1.3e-09	-0.35793	1.3e-09	-0.1417	1.3e-09	-0.2228
	1.35e-09	-0.32717	1.35e-09	-0.12722	1.35e-09	-0.2026
	1.4e-09	-0.2997	1.4e-09	-0.11461	1.4e-09	-0.18468
	1.45e-09	-0.2751	1.45e-09	-0.10359	1.45e-09	-0.16874
	1.5e-09	-0.25299	1.5e-09	-0.09392	1.5e-09	-0.15451
	1.55e-09	-0.23307	1.55e-09	-0.08542	1.55e-09	-0.14178
	1.6e-09	-0.21509	1.6e-09	-0.07792	1.6e-09	-0.13035
	1.65e-09	-0.19881	1.65e-09	-0.07128	1.65e-09	-0.12006
	1.7e-09	-0.18405	1.7e-09	-0.06539	1.7e-09	-0.11078
	1.75e-09	-0.17063	1.75e-09	-0.06015	1.75e-09	-0.10239
	1.8e-09	-0.15841	1.8e-09	-0.05547	1.8e-09	-0.09478
	1.85e-09	-0.14726	1.85e-09	-0.05127	1.85e-09	-0.08787
	1.9e-09	-0.13707	1.9e-09	-0.04751	1.9e-09	-0.08158
	1.95e-09	-0.12774	1.95e-09	-0.04412	1.95e-09	-0.07585
	2e-09	-0.11918	2e-09	-0.04107	2e-09	-0.07061
	2.05e-09	-0.11132	2.05e-09	-0.0383	2.05e-09	-0.06581
	2.1e-09	-0.10409	2.1e-09	-0.03579	2.1e-09	-0.06141
	2.15e-09	-0.09743	2.15e-09	-0.03351	2.15e-09	-0.05737
	2.2e-09	-0.09128	2.2e-09	-0.03143	2.2e-09	-0.05366
	2.25e-09	-0.08561	2.25e-09	-0.02952	2.25e-09	-0.05023
	2.3e-09	-0.08036	2.3e-09	-0.02778	2.3e-09	-0.04708
	2.35e-09	-0.0755	2.35e-09	-0.02618	2.35e-09	-0.04416
	2.4e-09	-0.07099	2.4e-09	-0.02471	2.4e-09	-0.04146
	2.45e-09	-0.06681	2.45e-09	-0.02335	2.45e-09	-0.03897
	2.5e-09	-0.06293	2.5e-09	-0.02209	2.5e-09	-0.03665
	2.55e-09	-0.05932	2.55e-09	-0.02092	2.55e-09	-0.0345
	2.6e-09	-0.05596	2.6e-09	-0.01984	2.6e-09	-0.0325
	2.65e-09	-0.05282	2.65e-09	-0.01884	2.65e-09	-0.03064
	2.7e-09	-0.0499	2.7e-09	-0.0179	2.7e-09	-0.02891
	2.75e-09	-0.04717	2.75e-09	-0.01702	2.75e-09	-0.02729
	2.8e-09	-0.04462	2.8e-09	-0.0162	2.8e-09	-0.02579
	2.85e-09	-0.04224	2.85e-09	-0.01544	2.85e-09	-0.02438
	2.9e-09	-0.04001	2.9e-09	-0.01472	2.9e-09	-0.02306
	2.95e-09	-0.03792	2.95e-09	-0.01404	2.95e-09	-0.02183
	3e-09	-0.03596	3e-09	-0.01341	3e-09	-0.02068
	3.05e-09	-0.03412	3.05e-09	-0.01281	3.05e-09	-0.0196
	3.1e-09	-0.03239	3.1e-09	-0.01224	3.1e-09	-0.01858
	3.15e-09	-0.03077	3.15e-09	-0.01171	3.15e-09	-0.01763
	3.2e-09	-0.02925	3.2e-09	-0.01121	3.2e-09	-0.01674
	3.25e-09	-0.02781	3.25e-09	-0.01073	3.25e-09	-0.0159
	3.3e-09	-0.02646	3.3e-09	-0.01028	3.3e-09	-0.01511
	3.35e-09	-0.02519	3.35e-09	-0.00985	3.35e-09	-0.01436
	3.4e-09	-0.02399	3.4e-09	-0.00944	3.4e-09	-0.01366
	3.45e-09	-0.02286	3.45e-09	-0.00905	3.45e-09	-0.013
	3.5e-09	-0.02179	3.5e-09	-0.00868	3.5e-09	-0.01238
	3.55e-09	-0.02078	3.55e-09	-0.00833	3.55e-09	-0.01179
	3.6e-09	-0.01983	3.6e-09	-0.008	3.6e-09	-0.01123
	3.65e-09	-0.01893	3.65e-09	-0.00768	3.65e-09	-0.01071
	3.7e-09	-0.01807	3.7e-09	-0.00738	3.7e-09	-0.01021
	3.75e-09	-0.01727	3.75e-09	-0.00709	3.75e-09	-0.00975
	3.8e-09	-0.0165	3.8e-09	-0.00681	3.8e-09	-0.0093
	3.85e-09	-0.01578	3.85e-09	-0.00655	3.85e-09	-0.00888
	3.9e-09	-0.01509	3.9e-09	-0.0063	3.9e-09	-0.00848
	3.95e-09	-0.01444	3.95e-09	-0.00606	3.95e-09	-0.00811
	4e-09	-0.01382	4e-09	-0.00583	4e-09	-0.00775
	4.05e-09	-0.01324	4.05e-09	-0.00561	4.05e-09	-0.00741
	4.1e-09	-0.01268	4.1e-09	-0.0054	4.1e-09	-0.00709
	4.15e-09	-0.01215	4.15e-09	-0.00519	4.15e-09	-0.00678
	4.2e-09	-0.01165	4.2e-09	-0.005	4.2e-09	-0.0065
	4.25e-09	-0.01117	4.25e-09	-0.00481	4.25e-09	-0.00622
	4.3e-09	-0.01071	4.3e-09	-0.00464	4.3e-09	-0.00596
	4.35e-09	-0.01028	4.35e-09	-0.00447	4.35e-09	-0.00571
	4.4e-09	-0.00987	4.4e-09	-0.0043	4.4e-09	-0.00547
	4.45e-09	-0.00948	4.45e-09	-0.00415	4.45e-09	-0.00525
	4.5e-09	-0.0091	4.5e-09	-0.004	4.5e-09	-0.00503
	4.55e-09	-0.00875	4.55e-09	-0.00385	4.55e-09	-0.00483
	4.6e-09	-0.0084	4.6e-09	-0.00371	4.6e-09	-0.00463
	4.65e-09	-0.00808	4.65e-09	-0.00358	4.65e-09	-0.00445
	4.7e-09	-0.00777	4.7e-09	-0.00345	4.7e-09	-0.00427
	4.75e-09	-0.00747	4.75e-09	-0.00333	4.75e-09	-0.0041
	4.8e-09	-0.00719	4.8e-09	-0.00321	4.8e-09	-0.00394
	4.85e-09	-0.00692	4.85e-09	-0.0031	4.85e-09	-0.00379
	4.9e-09	-0.00666	4.9e-09	-0.00299	4.9e-09	-0.00364
	4.95e-09	-0.00642	4.95e-09	-0.00289	4.95e-09	-0.0035
	5e-09	-0.00618	5e-09	-0.00279	5e-09	-0.00337
	5.05e-09	-0.00596	5.05e-09	-0.00269	5.05e-09	-0.00324
	5.1e-09	-0.00574	5.1e-09	-0.0026	5.1e-09	-0.00312
	5.15e-09	-0.00553	5.15e-09	-0.00251	5.15e-09	-0.003
	5.2e-09	-0.00534	5.2e-09	-0.00242	5.2e-09	-0.00289
	5.25e-09	-0.00515	5.25e-09	-0.00234	5.25e-09	-0.00279
	5.3e-09	-0.00496	5.3e-09	-0.00226	5.3e-09	-0.00268
	5.35e-09	-0.00479	5.35e-09	-0.00219	5.35e-09	-0.00259
	5.4e-09	-0.00462	5.4e-09	-0.00211	5.4e-09	-0.00249
	5.45e-09	-0.00446	5.45e-09	-0.00204	5.45e-09	-0.0024
	5.5e-09	-0.00431	5.5e-09	-0.00197	5.5e-09	-0.00232
	5.55e-09	-0.00416	5.55e-09	-0.00191	5.55e-09	-0.00223
	5.6e-09	-0.00402	5.6e-09	-0.00184	5.6e-09	-0.00216
	5.65e-09	-0.00389	5.65e-09	-0.00178	5.65e-09	-0.00208
	5.7e-09	-0.00375	5.7e-09	-0.00173	5.7e-09	-0.00201
	5.75e-09	-0.00363	5.75e-09	-0.00167	5.75e-09	-0.00194
	5.8e-09	-0.00351	5.8e-09	-0.00161	5.8e-09	-0.00187
	5.85e-09	-0.00339	5.85e-09	-0.00156	5.85e-09	-0.00181
	5.9e-09	-0.00328	5.9e-09	-0.00151	5.9e-09	-0.00175
	5.95e-09	-0.00318	5.95e-09	-0.00146	5.95e-09	-0.00169
	6e-09	-0.00307	6e-09	-0.00142	6e-09	-0.00163
	6.05e-09	-0.00297	6.05e-09	-0.00137	6.05e-09	-0.00158
	6.1e-09	-0.00288	6.1e-09	-0.00133	6.1e-09	-0.00152
	6.15e-09	-0.00279	6.15e-09	-0.00129	6.15e-09	-0.00147
	6.2e-09	-0.0027	6.2e-09	-0.00125	6.2e-09	-0.00142
	6.25e-09	-0.00261	6.25e-09	-0.00121	6.25e-09	-0.00138
	6.3e-09	-0.00253	6.3e-09	-0.00117	6.3e-09	-0.00133
	6.35e-09	-0.00245	6.35e-09	-0.00113	6.35e-09	-0.00129
	6.4e-09	-0.00238	6.4e-09	-0.0011	6.4e-09	-0.00125
	6.45e-09	-0.00231	6.45e-09	-0.00106	6.45e-09	-0.00121
	6.5e-09	-0.00223	6.5e-09	-0.00103	6.5e-09	-0.00117
	6.55e-09	-0.00217	6.55e-09	-0.000998831	6.55e-09	-0.00113
	6.6e-09	-0.0021	6.6e-09	-0.000968396	6.6e-09	-0.0011
	6.65e-09	-0.00204	6.65e-09	-0.000939012	6.65e-09	-0.00106
	6.7e-09	-0.00198	6.7e-09	-0.000910641	6.7e-09	-0.00103
	6.75e-09	-0.00192	6.75e-09	-0.000883243	6.75e-09	-0.000998734
	6.8e-09	-0.00186	6.8e-09	-0.000856781	6.8e-09	-0.000968039
	6.85e-09	-0.00181	6.85e-09	-0.000831222	6.85e-09	-0.000938446
	6.9e-09	-0.00175	6.9e-09	-0.00080653	6.9e-09	-0.00090991
	6.95e-09	-0.0017	6.95e-09	-0.000782674	6.95e-09	-0.000882388
	7e-09	-0.00165	7e-09	-0.000759621	7e-09	-0.000855839
	7.05e-09	-0.00161	7.05e-09	-0.000737343	7.05e-09	-0.000830224
	7.1e-09	-0.00156	7.1e-09	-0.000715811	7.1e-09	-0.000805505
	7.15e-09	-0.00152	7.15e-09	-0.000694996	7.15e-09	-0.000781646
	7.2e-09	-0.00147	7.2e-09	-0.000674873	7.2e-09	-0.000758613
	7.25e-09	-0.00143	7.25e-09	-0.000655416	7.25e-09	-0.000736373
	7.3e-09	-0.00139	7.3e-09	-0.000636601	7.3e-09	-0.000714895
	7.35e-09	-0.00135	7.35e-09	-0.000618404	7.35e-09	-0.000694149
	7.4e-09	-0.00131	7.4e-09	-0.000600803	7.4e-09	-0.000674107
	7.45e-09	-0.00128	7.45e-09	-0.000583776	7.45e-09	-0.000654741
	7.5e-09	-0.00124	7.5e-09	-0.000567302	7.5e-09	-0.000636025
	7.55e-09	-0.00121	7.55e-09	-0.000551361	7.55e-09	-0.000617935
	7.6e-09	-0.00118	7.6e-09	-0.000535935	7.6e-09	-0.000600446
	7.65e-09	-0.00114	7.65e-09	-0.000521004	7.65e-09	-0.000583536
	7.7e-09	-0.00111	7.7e-09	-0.000506551	7.7e-09	-0.000567182
	7.75e-09	-0.00108	7.75e-09	-0.000492559	7.75e-09	-0.000551363
	7.8e-09	-0.00105	7.8e-09	-0.000479011	7.8e-09	-0.000536061
	7.85e-09	-0.00103	7.85e-09	-0.000465892	7.85e-09	-0.000521255
	7.9e-09	-0.000998973	7.9e-09	-0.000453187	7.9e-09	-0.000506926
	7.95e-09	-0.000972629	7.95e-09	-0.00044088	7.95e-09	-0.000493058
	8e-09	-0.000947099	8e-09	-0.000428959	8e-09	-0.000479634
	8.05e-09	-0.000922354	8.05e-09	-0.000417409	8.05e-09	-0.000466636
	8.1e-09	-0.000898367	8.1e-09	-0.000406218	8.1e-09	-0.00045405
	8.15e-09	-0.00087511	8.15e-09	-0.000395373	8.15e-09	-0.000441861
	8.2e-09	-0.000852559	8.2e-09	-0.000384863	8.2e-09	-0.000430054
	8.25e-09	-0.000830688	8.25e-09	-0.000374674	8.25e-09	-0.000418616
	8.3e-09	-0.000809475	8.3e-09	-0.000364797	8.3e-09	-0.000407534
	8.35e-09	-0.000788896	8.35e-09	-0.000355222	8.35e-09	-0.000396794
	8.4e-09	-0.00076893	8.4e-09	-0.000345936	8.4e-09	-0.000386385
	8.45e-09	-0.000749556	8.45e-09	-0.000336931	8.45e-09	-0.000376295
	8.5e-09	-0.000730754	8.5e-09	-0.000328197	8.5e-09	-0.000366513
	8.55e-09	-0.000712503	8.55e-09	-0.000319726	8.55e-09	-0.000357028
	8.6e-09	-0.000694787	8.6e-09	-0.000311507	8.6e-09	-0.00034783
	8.65e-09	-0.000677587	8.65e-09	-0.000303533	8.65e-09	-0.000338909
	8.7e-09	-0.000660885	8.7e-09	-0.000295795	8.7e-09	-0.000330255
	8.75e-09	-0.000644665	8.75e-09	-0.000288286	8.75e-09	-0.000321859
	8.8e-09	-0.000628911	8.8e-09	-0.000280997	8.8e-09	-0.000313713
	8.85e-09	-0.000613608	8.85e-09	-0.000273922	8.85e-09	-0.000305807
	8.9e-09	-0.00059874	8.9e-09	-0.000267054	8.9e-09	-0.000298135
	8.95e-09	-0.000584295	8.95e-09	-0.000260385	8.95e-09	-0.000290687
	9e-09	-0.000570257	9e-09	-0.000253909	9e-09	-0.000283456
	9.05e-09	-0.000556614	9.05e-09	-0.000247621	9.05e-09	-0.000276436
	9.1e-09	-0.000543354	9.1e-09	-0.000241513	9.1e-09	-0.000269619
	9.15e-09	-0.000530463	9.15e-09	-0.000235579	9.15e-09	-0.000262998
	9.2e-09	-0.000517929	9.2e-09	-0.000229815	9.2e-09	-0.000256567
	9.25e-09	-0.000505743	9.25e-09	-0.000224215	9.25e-09	-0.00025032
	9.3e-09	-0.000493892	9.3e-09	-0.000218773	9.3e-09	-0.000244251
	9.35e-09	-0.000482366	9.35e-09	-0.000213485	9.35e-09	-0.000238353
	9.4e-09	-0.000471155	9.4e-09	-0.000208345	9.4e-09	-0.000232622
	9.45e-09	-0.000460248	9.45e-09	-0.000203349	9.45e-09	-0.000227052
	9.5e-09	-0.000449637	9.5e-09	-0.000198492	9.5e-09	-0.000221637
	9.55e-09	-0.000439313	9.55e-09	-0.00019377	9.55e-09	-0.000216374
	9.6e-09	-0.000429265	9.6e-09	-0.000189179	9.6e-09	-0.000211256
	9.65e-09	-0.000419487	9.65e-09	-0.000184714	9.65e-09	-0.00020628
	9.7e-09	-0.000409969	9.7e-09	-0.000180371	9.7e-09	-0.000201441
	9.75e-09	-0.000400704	9.75e-09	-0.000176148	9.75e-09	-0.000196734
	9.8e-09	-0.000391684	9.8e-09	-0.000172039	9.8e-09	-0.000192156
	9.85e-09	-0.000382901	9.85e-09	-0.000168042	9.85e-09	-0.000187702
	9.9e-09	-0.000374348	9.9e-09	-0.000164153	9.9e-09	-0.000183368
	9.95e-09	-0.000366019	9.95e-09	-0.000160369	9.95e-09	-0.000179152
	1e-08	-0.000357907	1e-08	-0.000156686	1e-08	-0.000175049
	1.005e-08	-0.000350005	1.005e-08	-0.000153101	1.005e-08	-0.000171055
	1.01e-08	-0.000342307	1.01e-08	-0.000149613	1.01e-08	-0.000167168
	1.015e-08	-0.000334808	1.015e-08	-0.000146216	1.015e-08	-0.000163384
	1.02e-08	-0.0003275	1.02e-08	-0.00014291	1.02e-08	-0.0001597
	1.025e-08	-0.000320379	1.025e-08	-0.00013969	1.025e-08	-0.000156113
	1.03e-08	-0.000313439	1.03e-08	-0.000136555	1.03e-08	-0.00015262
	1.035e-08	-0.000306674	1.035e-08	-0.000133502	1.035e-08	-0.000149219
	1.04e-08	-0.000300081	1.04e-08	-0.000130528	1.04e-08	-0.000145906
	1.045e-08	-0.000293653	1.045e-08	-0.000127632	1.045e-08	-0.000142679
	1.05e-08	-0.000287386	1.05e-08	-0.00012481	1.05e-08	-0.000139535
	1.055e-08	-0.000281276	1.055e-08	-0.000122061	1.055e-08	-0.000136472
	1.06e-08	-0.000275317	1.06e-08	-0.000119383	1.06e-08	-0.000133487
	1.065e-08	-0.000269506	1.065e-08	-0.000116773	1.065e-08	-0.000130579
	1.07e-08	-0.000263839	1.07e-08	-0.000114229	1.07e-08	-0.000127745
	1.075e-08	-0.000258311	1.075e-08	-0.00011175	1.075e-08	-0.000124982
	1.08e-08	-0.000252918	1.08e-08	-0.000109334	1.08e-08	-0.00012229
	1.085e-08	-0.000247657	1.085e-08	-0.000106979	1.085e-08	-0.000119665
	1.09e-08	-0.000242523	1.09e-08	-0.000104683	1.09e-08	-0.000117105
	1.095e-08	-0.000237515	1.095e-08	-0.000102444	1.095e-08	-0.00011461
	1.1e-08	-0.000232627	1.1e-08	-0.000100261	1.1e-08	-0.000112177
	1.105e-08	-0.000227856	1.105e-08	-9.81321e-05	1.105e-08	-0.000109804
	1.11e-08	-0.0002232	1.11e-08	-9.60561e-05	1.11e-08	-0.00010749
	1.115e-08	-0.000218656	1.115e-08	-9.40312e-05	1.115e-08	-0.000105232
	1.12e-08	-0.000214219	1.12e-08	-9.20561e-05	1.12e-08	-0.00010303
	1.125e-08	-0.000209887	1.125e-08	-9.01294e-05	1.125e-08	-0.000100882
	1.13e-08	-0.000205658	1.13e-08	-8.82497e-05	1.13e-08	-9.87859e-05
	1.135e-08	-0.000201529	1.135e-08	-8.64157e-05	1.135e-08	-9.67408e-05
	1.14e-08	-0.000197496	1.14e-08	-8.46261e-05	1.14e-08	-9.4745e-05
	1.145e-08	-0.000193558	1.145e-08	-8.28797e-05	1.145e-08	-9.27974e-05
	1.15e-08	-0.000189712	1.15e-08	-8.11754e-05	1.15e-08	-9.08965e-05
	1.155e-08	-0.000185955	1.155e-08	-7.95119e-05	1.155e-08	-8.9041e-05
	1.16e-08	-0.000182284	1.16e-08	-7.78882e-05	1.16e-08	-8.72297e-05
	1.165e-08	-0.000178699	1.165e-08	-7.63031e-05	1.165e-08	-8.54614e-05
	1.17e-08	-0.000175196	1.17e-08	-7.47557e-05	1.17e-08	-8.3735e-05
	1.175e-08	-0.000171773	1.175e-08	-7.32448e-05	1.175e-08	-8.20493e-05
	1.18e-08	-0.000168428	1.18e-08	-7.17696e-05	1.18e-08	-8.04032e-05
	1.185e-08	-0.00016516	1.185e-08	-7.0329e-05	1.185e-08	-7.87956e-05
	1.19e-08	-0.000161965	1.19e-08	-6.89221e-05	1.19e-08	-7.72256e-05
	1.195e-08	-0.000158843	1.195e-08	-6.7548e-05	1.195e-08	-7.5692e-05
	1.2e-08	-0.000155791	1.2e-08	-6.62059e-05	1.2e-08	-7.4194e-05
	1.205e-08	-0.000152807	1.205e-08	-6.48949e-05	1.205e-08	-7.27306e-05
	1.21e-08	-0.000149891	1.21e-08	-6.36142e-05	1.21e-08	-7.13009e-05
	1.215e-08	-0.000147039	1.215e-08	-6.23629e-05	1.215e-08	-6.9904e-05
	1.22e-08	-0.000144251	1.22e-08	-6.11404e-05	1.22e-08	-6.8539e-05
	1.225e-08	-0.000141524	1.225e-08	-5.99458e-05	1.225e-08	-6.72051e-05
	1.23e-08	-0.000138858	1.23e-08	-5.87784e-05	1.23e-08	-6.59015e-05
	1.235e-08	-0.00013625	1.235e-08	-5.76375e-05	1.235e-08	-6.46274e-05
	1.24e-08	-0.0001337	1.24e-08	-5.65225e-05	1.24e-08	-6.33821e-05
	1.245e-08	-0.000131205	1.245e-08	-5.54326e-05	1.245e-08	-6.21648e-05
	1.25e-08	-0.000128765	1.25e-08	-5.43673e-05	1.25e-08	-6.09747e-05
	1.255e-08	-0.000126378	1.255e-08	-5.33258e-05	1.255e-08	-5.98113e-05
	1.26e-08	-0.000124042	1.26e-08	-5.23076e-05	1.26e-08	-5.86737e-05
	1.265e-08	-0.000121757	1.265e-08	-5.1312e-05	1.265e-08	-5.75614e-05
	1.27e-08	-0.000119521	1.27e-08	-5.03386e-05	1.27e-08	-5.64737e-05
	1.275e-08	-0.000117333	1.275e-08	-4.93867e-05	1.275e-08	-5.541e-05
	1.28e-08	-0.000115192	1.28e-08	-4.84558e-05	1.28e-08	-5.43696e-05
	1.285e-08	-0.000113096	1.285e-08	-4.75453e-05	1.285e-08	-5.33521e-05
	1.29e-08	-0.000111045	1.29e-08	-4.66548e-05	1.29e-08	-5.23567e-05
	1.295e-08	-0.000109038	1.295e-08	-4.57838e-05	1.295e-08	-5.13831e-05
	1.3e-08	-0.000107072	1.3e-08	-4.49317e-05	1.3e-08	-5.04305e-05
	1.305e-08	-0.000105149	1.305e-08	-4.40982e-05	1.305e-08	-4.94986e-05
	1.31e-08	-0.000103265	1.31e-08	-4.32826e-05	1.31e-08	-4.85868e-05
	1.315e-08	-0.000101421	1.315e-08	-4.24847e-05	1.315e-08	-4.76945e-05
	1.32e-08	-9.96155e-05	1.32e-08	-4.17039e-05	1.32e-08	-4.68214e-05
	1.325e-08	-9.78475e-05	1.325e-08	-4.09399e-05	1.325e-08	-4.59669e-05
	1.33e-08	-9.61161e-05	1.33e-08	-4.01921e-05	1.33e-08	-4.51306e-05
	1.335e-08	-9.44205e-05	1.335e-08	-3.94603e-05	1.335e-08	-4.43121e-05
	1.34e-08	-9.27598e-05	1.34e-08	-3.87441e-05	1.34e-08	-4.35109e-05
	1.345e-08	-9.11332e-05	1.345e-08	-3.8043e-05	1.345e-08	-4.27266e-05
	1.35e-08	-8.95399e-05	1.35e-08	-3.73567e-05	1.35e-08	-4.19588e-05
	1.355e-08	-8.79792e-05	1.355e-08	-3.66849e-05	1.355e-08	-4.1207e-05
	1.36e-08	-8.64502e-05	1.36e-08	-3.60271e-05	1.36e-08	-4.0471e-05
	1.365e-08	-8.49523e-05	1.365e-08	-3.53831e-05	1.365e-08	-3.97504e-05
	1.37e-08	-8.34846e-05	1.37e-08	-3.47525e-05	1.37e-08	-3.90447e-05
	1.375e-08	-8.20466e-05	1.375e-08	-3.4135e-05	1.375e-08	-3.83536e-05
	1.38e-08	-8.06375e-05	1.38e-08	-3.35304e-05	1.38e-08	-3.76768e-05
	1.385e-08	-7.92567e-05	1.385e-08	-3.29382e-05	1.385e-08	-3.70139e-05
	1.39e-08	-7.79034e-05	1.39e-08	-3.23582e-05	1.39e-08	-3.63646e-05
	1.395e-08	-7.65772e-05	1.395e-08	-3.17901e-05	1.395e-08	-3.57286e-05
	1.4e-08	-7.52773e-05	1.4e-08	-3.12337e-05	1.4e-08	-3.51056e-05
	1.405e-08	-7.40032e-05	1.405e-08	-3.06886e-05	1.405e-08	-3.44953e-05
	1.41e-08	-7.27542e-05	1.41e-08	-3.01546e-05	1.41e-08	-3.38973e-05
	1.415e-08	-7.15299e-05	1.415e-08	-2.96315e-05	1.415e-08	-3.33114e-05
	1.42e-08	-7.03296e-05	1.42e-08	-2.91189e-05	1.42e-08	-3.27374e-05
	1.425e-08	-6.91528e-05	1.425e-08	-2.86167e-05	1.425e-08	-3.21749e-05
	1.43e-08	-6.79991e-05	1.43e-08	-2.81246e-05	1.43e-08	-3.16236e-05
	1.435e-08	-6.68678e-05	1.435e-08	-2.76423e-05	1.435e-08	-3.10834e-05
	1.44e-08	-6.57584e-05	1.44e-08	-2.71697e-05	1.44e-08	-3.0554e-05
	1.445e-08	-6.46706e-05	1.445e-08	-2.67066e-05	1.445e-08	-3.0035e-05
	1.45e-08	-6.36038e-05	1.45e-08	-2.62526e-05	1.45e-08	-2.95264e-05
	1.455e-08	-6.25575e-05	1.455e-08	-2.58076e-05	1.455e-08	-2.90277e-05
	1.46e-08	-6.15313e-05	1.46e-08	-2.53714e-05	1.46e-08	-2.8539e-05
	1.465e-08	-6.05248e-05	1.465e-08	-2.49439e-05	1.465e-08	-2.80598e-05
	1.47e-08	-5.95374e-05	1.47e-08	-2.45247e-05	1.47e-08	-2.759e-05
	1.475e-08	-5.85689e-05	1.475e-08	-2.41137e-05	1.475e-08	-2.71293e-05
	1.48e-08	-5.76188e-05	1.48e-08	-2.37108e-05	1.48e-08	-2.66777e-05
	1.485e-08	-5.66867e-05	1.485e-08	-2.33157e-05	1.485e-08	-2.62348e-05
	1.49e-08	-5.57722e-05	1.49e-08	-2.29283e-05	1.49e-08	-2.58005e-05
	1.495e-08	-5.48749e-05	1.495e-08	-2.25484e-05	1.495e-08	-2.53746e-05
	1.5e-08	-5.39944e-05	1.5e-08	-2.21759e-05	1.5e-08	-2.49568e-05
	1.505e-08	-5.31305e-05	1.505e-08	-2.18105e-05	1.505e-08	-2.45471e-05
	1.51e-08	-5.22826e-05	1.51e-08	-2.14522e-05	1.51e-08	-2.41453e-05
	1.515e-08	-5.14506e-05	1.515e-08	-2.11007e-05	1.515e-08	-2.37511e-05
	1.52e-08	-5.06341e-05	1.52e-08	-2.07559e-05	1.52e-08	-2.33644e-05
	1.525e-08	-4.98326e-05	1.525e-08	-2.04177e-05	1.525e-08	-2.29851e-05
	1.53e-08	-4.9046e-05	1.53e-08	-2.00859e-05	1.53e-08	-2.26129e-05
	1.535e-08	-4.82738e-05	1.535e-08	-1.97605e-05	1.535e-08	-2.22478e-05
	1.54e-08	-4.75159e-05	1.54e-08	-1.94411e-05	1.54e-08	-2.18896e-05
	1.545e-08	-4.67718e-05	1.545e-08	-1.91278e-05	1.545e-08	-2.15381e-05
	1.55e-08	-4.60414e-05	1.55e-08	-1.88204e-05	1.55e-08	-2.11931e-05
	1.555e-08	-4.53242e-05	1.555e-08	-1.85187e-05	1.555e-08	-2.08546e-05
	1.56e-08	-4.46201e-05	1.56e-08	-1.82227e-05	1.56e-08	-2.05224e-05
	1.565e-08	-4.39288e-05	1.565e-08	-1.79322e-05	1.565e-08	-2.01964e-05
	1.57e-08	-4.32499e-05	1.57e-08	-1.76471e-05	1.57e-08	-1.98764e-05
	1.575e-08	-4.25834e-05	1.575e-08	-1.73673e-05	1.575e-08	-1.95624e-05
	1.58e-08	-4.19288e-05	1.58e-08	-1.70926e-05	1.58e-08	-1.92541e-05
	1.585e-08	-4.12859e-05	1.585e-08	-1.6823e-05	1.585e-08	-1.89515e-05
	1.59e-08	-4.06545e-05	1.59e-08	-1.65584e-05	1.59e-08	-1.86544e-05
	1.595e-08	-4.00345e-05	1.595e-08	-1.62986e-05	1.595e-08	-1.83628e-05
	1.6e-08	-3.94254e-05	1.6e-08	-1.60436e-05	1.6e-08	-1.80765e-05
	1.605e-08	-3.88272e-05	1.605e-08	-1.57932e-05	1.605e-08	-1.77954e-05
	1.61e-08	-3.82396e-05	1.61e-08	-1.55474e-05	1.61e-08	-1.75194e-05
	1.615e-08	-3.76623e-05	1.615e-08	-1.53061e-05	1.615e-08	-1.72484e-05
	1.62e-08	-3.70952e-05	1.62e-08	-1.50691e-05	1.62e-08	-1.69822e-05
	1.625e-08	-3.65381e-05	1.625e-08	-1.48364e-05	1.625e-08	-1.67209e-05
	1.63e-08	-3.59907e-05	1.63e-08	-1.46079e-05	1.63e-08	-1.64642e-05
	1.635e-08	-3.5453e-05	1.635e-08	-1.43835e-05	1.635e-08	-1.62122e-05
	1.64e-08	-3.49245e-05	1.64e-08	-1.41631e-05	1.64e-08	-1.59646e-05
	1.645e-08	-3.44053e-05	1.645e-08	-1.39467e-05	1.645e-08	-1.57215e-05
	1.65e-08	-3.38951e-05	1.65e-08	-1.37341e-05	1.65e-08	-1.54827e-05
	1.655e-08	-3.33937e-05	1.655e-08	-1.35253e-05	1.655e-08	-1.52481e-05
	1.66e-08	-3.2901e-05	1.66e-08	-1.33202e-05	1.66e-08	-1.50176e-05
	1.665e-08	-3.24168e-05	1.665e-08	-1.31187e-05	1.665e-08	-1.47912e-05
	1.67e-08	-3.19409e-05	1.67e-08	-1.29207e-05	1.67e-08	-1.45688e-05
	1.675e-08	-3.14731e-05	1.675e-08	-1.27263e-05	1.675e-08	-1.43503e-05
	1.68e-08	-3.10133e-05	1.68e-08	-1.25353e-05	1.68e-08	-1.41356e-05
	1.685e-08	-3.05614e-05	1.685e-08	-1.23476e-05	1.685e-08	-1.39247e-05
	1.69e-08	-3.01171e-05	1.69e-08	-1.21632e-05	1.69e-08	-1.37174e-05
	1.695e-08	-2.96804e-05	1.695e-08	-1.1982e-05	1.695e-08	-1.35137e-05
	1.7e-08	-2.92511e-05	1.7e-08	-1.18039e-05	1.7e-08	-1.33136e-05
	1.705e-08	-2.8829e-05	1.705e-08	-1.16289e-05	1.705e-08	-1.31169e-05
	1.71e-08	-2.84141e-05	1.71e-08	-1.1457e-05	1.71e-08	-1.29236e-05
	1.715e-08	-2.80061e-05	1.715e-08	-1.1288e-05	1.715e-08	-1.27336e-05
	1.72e-08	-2.76049e-05	1.72e-08	-1.11219e-05	1.72e-08	-1.25469e-05
	1.725e-08	-2.72104e-05	1.725e-08	-1.09587e-05	1.725e-08	-1.23634e-05
	1.73e-08	-2.68226e-05	1.73e-08	-1.07983e-05	1.73e-08	-1.2183e-05
	1.735e-08	-2.64411e-05	1.735e-08	-1.06406e-05	1.735e-08	-1.20056e-05
	1.74e-08	-2.6066e-05	1.74e-08	-1.04856e-05	1.74e-08	-1.18313e-05
	1.745e-08	-2.56971e-05	1.745e-08	-1.03332e-05	1.745e-08	-1.166e-05
	1.75e-08	-2.53343e-05	1.75e-08	-1.01834e-05	1.75e-08	-1.14915e-05
	1.755e-08	-2.49775e-05	1.755e-08	-1.00362e-05	1.755e-08	-1.13259e-05
	1.76e-08	-2.46266e-05	1.76e-08	-9.89138e-06	1.76e-08	-1.1163e-05
	1.765e-08	-2.42814e-05	1.765e-08	-9.74904e-06	1.765e-08	-1.10029e-05
	1.77e-08	-2.39418e-05	1.77e-08	-9.60908e-06	1.77e-08	-1.08454e-05
	1.775e-08	-2.36078e-05	1.775e-08	-9.47147e-06	1.775e-08	-1.06906e-05
	1.78e-08	-2.32792e-05	1.78e-08	-9.33616e-06	1.78e-08	-1.05384e-05
	1.785e-08	-2.2956e-05	1.785e-08	-9.2031e-06	1.785e-08	-1.03887e-05
	1.79e-08	-2.2638e-05	1.79e-08	-9.07225e-06	1.79e-08	-1.02414e-05
	1.795e-08	-2.23251e-05	1.795e-08	-8.94357e-06	1.795e-08	-1.00967e-05
	1.8e-08	-2.20173e-05	1.8e-08	-8.81702e-06	1.8e-08	-9.95424e-06
	1.805e-08	-2.17144e-05	1.805e-08	-8.69255e-06	1.805e-08	-9.81418e-06
	1.81e-08	-2.14164e-05	1.81e-08	-8.57014e-06	1.81e-08	-9.67641e-06
	1.815e-08	-2.11232e-05	1.815e-08	-8.44973e-06	1.815e-08	-9.54089e-06
	1.82e-08	-2.08346e-05	1.82e-08	-8.3313e-06	1.82e-08	-9.40759e-06
	1.825e-08	-2.05507e-05	1.825e-08	-8.21481e-06	1.825e-08	-9.27646e-06
	1.83e-08	-2.02712e-05	1.83e-08	-8.10021e-06	1.83e-08	-9.14746e-06
	1.835e-08	-1.99962e-05	1.835e-08	-7.98747e-06	1.835e-08	-9.02056e-06
	1.84e-08	-1.97256e-05	1.84e-08	-7.87657e-06	1.84e-08	-8.8957e-06
	1.845e-08	-1.94592e-05	1.845e-08	-7.76746e-06	1.845e-08	-8.77287e-06
	1.85e-08	-1.9197e-05	1.85e-08	-7.66011e-06	1.85e-08	-8.65201e-06
	1.855e-08	-1.8939e-05	1.855e-08	-7.5545e-06	1.855e-08	-8.53309e-06
	1.86e-08	-1.86849e-05	1.86e-08	-7.45058e-06	1.86e-08	-8.41607e-06
	1.865e-08	-1.84349e-05	1.865e-08	-7.34833e-06	1.865e-08	-8.30093e-06
	1.87e-08	-1.81888e-05	1.87e-08	-7.24771e-06	1.87e-08	-8.18763e-06
	1.875e-08	-1.79465e-05	1.875e-08	-7.1487e-06	1.875e-08	-8.07613e-06
	1.88e-08	-1.77079e-05	1.88e-08	-7.05127e-06	1.88e-08	-7.96639e-06
	1.885e-08	-1.74731e-05	1.885e-08	-6.95538e-06	1.885e-08	-7.8584e-06
	1.89e-08	-1.72419e-05	1.89e-08	-6.86102e-06	1.89e-08	-7.75212e-06
	1.895e-08	-1.70143e-05	1.895e-08	-6.76815e-06	1.895e-08	-7.64751e-06
	1.9e-08	-1.67902e-05	1.9e-08	-6.67674e-06	1.9e-08	-7.54454e-06
	1.905e-08	-1.65695e-05	1.905e-08	-6.58677e-06	1.905e-08	-7.4432e-06
	1.91e-08	-1.63522e-05	1.91e-08	-6.49822e-06	1.91e-08	-7.34344e-06
	1.915e-08	-1.61382e-05	1.915e-08	-6.41106e-06	1.915e-08	-7.24523e-06
	1.92e-08	-1.59275e-05	1.92e-08	-6.32525e-06	1.92e-08	-7.14857e-06
	1.925e-08	-1.572e-05	1.925e-08	-6.24079e-06	1.925e-08	-7.0534e-06
	1.93e-08	-1.55157e-05	1.93e-08	-6.15764e-06	1.93e-08	-6.95971e-06
	1.935e-08	-1.53144e-05	1.935e-08	-6.07579e-06	1.935e-08	-6.86747e-06
	1.94e-08	-1.51162e-05	1.94e-08	-5.9952e-06	1.94e-08	-6.77666e-06
	1.945e-08	-1.4921e-05	1.945e-08	-5.91586e-06	1.945e-08	-6.68725e-06
	1.95e-08	-1.47288e-05	1.95e-08	-5.83774e-06	1.95e-08	-6.59921e-06
	1.955e-08	-1.45394e-05	1.955e-08	-5.76082e-06	1.955e-08	-6.51253e-06
	1.96e-08	-1.43528e-05	1.96e-08	-5.68509e-06	1.96e-08	-6.42717e-06
	1.965e-08	-1.41691e-05	1.965e-08	-5.61052e-06	1.965e-08	-6.34312e-06
	1.97e-08	-1.39881e-05	1.97e-08	-5.53709e-06	1.97e-08	-6.26035e-06
	1.975e-08	-1.38098e-05	1.975e-08	-5.46477e-06	1.975e-08	-6.17883e-06
	1.98e-08	-1.36342e-05	1.98e-08	-5.39356e-06	1.98e-08	-6.09856e-06
	1.985e-08	-1.34611e-05	1.985e-08	-5.32343e-06	1.985e-08	-6.0195e-06
	1.99e-08	-1.32906e-05	1.99e-08	-5.25437e-06	1.99e-08	-5.94164e-06
	1.995e-08	-1.31227e-05	1.995e-08	-5.18635e-06	1.995e-08	-5.86495e-06
	2e-08	-1.29572e-05	2e-08	-5.11935e-06	2e-08	-5.78941e-06

## Sheet: Supplementary Fig. 1
Supplementary Fig. 1g EELS at Fe level						Supplementary data Fig. 1h EELS at O level
Long name	Energy Loss	Counts	Energy Loss	Counts		Long name	Energy Loss	Counts	Energy Loss	Counts
Units	eV		eV			Units	eV		eV
Legend	Matrix(Fe)		Particle(Fe)			Legend	Matrix(O)		Particle(O)
	482	0	482	0			482	0	482	0
	482.25	0	482.25	0			482.25	0	482.25	0
	482.5	0	482.5	0			482.5	0	482.5	0
	482.75	0	482.75	0			482.75	0	482.75	0
	483	0	483	0			483	0	483	0
	483.25	0	483.25	0			483.25	0	483.25	0
	483.5	0	483.5	0			483.5	0	483.5	0
	483.75	0	483.75	0			483.75	0	483.75	0
	484	0	484	0			484	0	484	0
	484.25	0	484.25	0			484.25	0	484.25	0
	484.5	0	484.5	0			484.5	0	484.5	0
	484.75	0	484.75	0			484.75	0	484.75	0
	485	0	485	0			485	0	485	0
	485.25	0	485.25	0			485.25	0	485.25	-1995.25
	485.5	0	485.5	0			485.5	0	485.5	-906.031
	485.75	0	485.75	0			485.75	0	485.75	-375.656
	486	0	486	0			486	0	486	4899.06
	486.25	0	486.25	0			486.25	0	486.25	2510.16
	486.5	0	486.5	0			486.5	0	486.5	1682.97
	486.75	0	486.75	0			486.75	0	486.75	2196.28
	487	0	487	0			487	0	487	-586.156
	487.25	0	487.25	0			487.25	0	487.25	836.438
	487.5	0	487.5	0			487.5	0	487.5	-3206.03
	487.75	0	487.75	0			487.75	0	487.75	-5311.84
	488	0	488	0			488	0	488	205.969
	488.25	0	488.25	0			488.25	0	488.25	-1514.59
	488.5	0	488.5	0			488.5	0	488.5	-690
	488.75	0	488.75	0			488.75	0	488.75	-276.719
	489	0	489	0			489	0	489	-1488.5
	489.25	0	489.25	0			489.25	0	489.25	-2483.34
	489.5	0	489.5	0			489.5	0	489.5	-2195.22
	489.75	0	489.75	0			489.75	0	489.75	-527.219
	490	0	490	0			490	0	490	-216.906
	490.25	0	490.25	0			490.25	0	490.25	680.281
	490.5	0	490.5	0			490.5	0	490.5	1797.81
	490.75	0	490.75	0			490.75	0	490.75	2066.75
	491	0	491	0			491	0	491	543.438
	491.25	0	491.25	0			491.25	0	491.25	490.844
	491.5	0	491.5	0			491.5	351.938	491.5	-1819.38
	491.75	0	491.75	0			491.75	2752.75	491.75	3665.91
	492	0	492	0			492	667.594	492	4598.25
	492.25	0	492.25	0			492.25	-1636.22	492.25	792.938
	492.5	0	492.5	0			492.5	703.563	492.5	912.094
	492.75	0	492.75	0			492.75	1553.06	492.75	-298.219
	493	0	493	0			493	-2442.88	493	542
	493.25	0	493.25	0			493.25	-194.188	493.25	-2233.56
	493.5	0	493.5	0			493.5	2128.66	493.5	-1138.25
	493.75	0	493.75	0			493.75	1192.44	493.75	-1155.41
	494	0	494	0			494	1066.09	494	-2070.91
	494.25	0	494.25	0			494.25	-188.344	494.25	-402.031
	494.5	0	494.5	0			494.5	930.906	494.5	1204
	494.75	0	494.75	0			494.75	-1459.81	494.75	5.5625
	495	0	495	0			495	-96.9375	495	-2822.84
	495.25	0	495.25	0			495.25	-1222.72	495.25	-593.344
	495.5	0	495.5	0			495.5	-1722.53	495.5	-29.0938
	495.75	0	495.75	0			495.75	539.188	495.75	-435.313
	496	0	496	0			496	126.125	496	-2656.56
	496.25	0	496.25	0			496.25	-2139.28	496.25	3626.94
	496.5	0	496.5	0			496.5	1889.97	496.5	584.688
	496.75	0	496.75	0			496.75	741.219	496.75	1527.5
	497	0	497	0			497	2285.91	497	754.656
	497.25	0	497.25	0			497.25	2545.53	497.25	437.469
	497.5	0	497.5	0			497.5	246.156	497.5	3415.19
	497.75	0	497.75	0			497.75	935.625	497.75	2258.22
	498	0	498	0			498	1907.84	498	-2318.31
	498.25	0	498.25	0			498.25	2044.22	498.25	3629.22
	498.5	0	498.5	0			498.5	1443.66	498.5	2307.97
	498.75	0	498.75	0			498.75	2601.09	498.75	276
	499	0	499	0			499	2925.13	499	1486.31
	499.25	0	499.25	0			499.25	-1055.69	499.25	1094.09
	499.5	0	499.5	0			499.5	2604.28	499.5	-1951.63
	499.75	0	499.75	0			499.75	1767.78	499.75	2581
	500	0	500	0			500	-1295.38	500	-1086.5
	500.25	0	500.25	0			500.25	-516.313	500.25	-1633.31
	500.5	0	500.5	0			500.5	828.125	500.5	-2386.25
	500.75	0	500.75	0			500.75	-848.125	500.75	-5131.84
	501	0	501	0			501	-943.031	501	-1989.28
	501.25	0	501.25	0			501.25	1741.34	501.25	1105.94
	501.5	0	501.5	0			501.5	-2344.91	501.5	-204
	501.75	0	501.75	0			501.75	-2606.66	501.75	1807.5
	502	0	502	0			502	-2854	502	-699
	502.25	0	502.25	0			502.25	-1199.63	502.25	-1702.53
	502.5	0	502.5	0			502.5	-2542.09	502.5	69.7188
	502.75	0	502.75	0			502.75	-4919.22	502.75	-2095.72
	503	0	503	0			503	-1231.59	503	1112.19
	503.25	0	503.25	0			503.25	382.375	503.25	209.125
	503.5	0	503.5	0			503.5	-364.281	503.5	-73.4375
	503.75	0	503.75	0			503.75	126.5	503.75	-690.969
	504	0	504	0			504	-634.531	504	-706.219
	504.25	0	504.25	0			504.25	-1907.22	504.25	2981.31
	504.5	0	504.5	0			504.5	-2859.06	504.5	608.344
	504.75	0	504.75	0			504.75	-444.438	504.75	-787.344
	505	0	505	0			505	-1390.84	505	2453.72
	505.25	0	505.25	0			505.25	-2498.69	505.25	-38.1875
	505.5	0	505.5	0			505.5	-3439.47	505.5	-1058.91
	505.75	0	505.75	0			505.75	-3859.28	505.75	-1162.59
	506	0	506	0			506	-1320.16	506	-605.625
	506.25	0	506.25	0			506.25	-4646.5	506.25	278.938
	506.5	0	506.5	0			506.5	-3887.88	506.5	-97.3438
	506.75	0	506.75	0			506.75	-4588.41	506.75	-2.1875
	507	0	507	0			507	-1661.38	507	1314.97
	507.25	0	507.25	0			507.25	739.156	507.25	177.25
	507.5	0	507.5	0			507.5	1097.19	507.5	-3852.03
	507.75	0	507.75	0			507.75	3535	507.75	-3375.84
	508	0	508	0			508	-6.15625	508	-633
	508.25	0	508.25	0			508.25	-51.2813	508.25	3075.69
	508.5	0	508.5	0			508.5	455.563	508.5	543.875
	508.75	0	508.75	0			508.75	1935.53	508.75	4647.69
	509	0	509	0			509	-483.375	509	3054.28
	509.25	0	509.25	0			509.25	197.656	509.25	-305.625
	509.5	0	509.5	0			509.5	776.813	509.5	1697.5
	509.75	0	509.75	0			509.75	3721.28	509.75	-1481.84
	510	0	510	0			510	2979.16	510	-1091.56
	510.25	0	510.25	0			510.25	3678.25	510.25	-1494.88
	510.5	0	510.5	0			510.5	1518.56	510.5	-1342.56
	510.75	0	510.75	0			510.75	2206.59	510.75	-4535.5
	511	0	511	0			511	2709.56	511	-1176.22
	511.25	0	511.25	0			511.25	2949.44	511.25	-302.313
	511.5	0	511.5	0			511.5	-1128.38	511.5	2288.84
	511.75	0	511.75	0			511.75	1003.69	511.75	6.5625
	512	0	512	0			512	-35.375	512	1320.16
	512.25	0	512.25	0			512.25	1754.59	512.25	-1864.47
	512.5	0	512.5	0			512.5	1775.5	512.5	1702.5
	512.75	0	512.75	0			512.75	-1937.06	512.75	1000.41
	513	0	513	0			513	-861.781	513	51.5625
	513.25	0	513.25	0			513.25	12.7188	513.25	277.688
	513.5	0	513.5	0			513.5	-5184.56	513.5	1076.16
	513.75	0	513.75	0			513.75	-593.906	513.75	-1115.84
	514	0	514	0			514	811.188	514	-170.75
	514.25	0	514.25	0			514.25	458.563	514.25	789.656
	514.5	0	514.5	0			514.5	316.188	514.5	2132.31
	514.75	0	514.75	0			514.75	2973	514.75	4020.25
	515	0	515	0			515	1069.84	515	1299.69
	515.25	0	515.25	0			515.25	-390.969	515.25	2089.78
	515.5	0	515.5	0			515.5	-2230.03	515.5	-445.5
	515.75	0	515.75	0			515.75	1123.13	515.75	-1532.25
	516	0	516	0			516	3131.63	516	-3648.09
	516.25	0	516.25	0			516.25	1768.75	516.25	-206.625
	516.5	0	516.5	0			516.5	1039.97	516.5	2048.69
	516.75	0	516.75	0			516.75	2006.34	516.75	-959
	517	0	517	0			517	-190.813	517	1480.31
	517.25	0	517.25	0			517.25	-3604.72	517.25	1678.88
	517.5	0	517.5	0			517.5	-1146.06	517.5	987.406
	517.75	0	517.75	0			517.75	-1321.34	517.75	2278.34
	518	0	518	0			518	60.6563	518	659.25
	518.25	0	518.25	0			518.25	41.3125	518.25	383.094
	518.5	0	518.5	0			518.5	495.969	518.5	-931.031
	518.75	0	518.75	0			518.75	2882.94	518.75	2929.31
	519	0	519	0			519	3987.16	519	1089.94
	519.25	0	519.25	0			519.25	5070	519.25	1832.31
	519.5	0	519.5	0			519.5	2067.44	519.5	720.719
	519.75	0	519.75	0			519.75	3850.88	519.75	1577.06
	520	0	520	0			520	6334.03	520	3017.59
	520.25	0	520.25	0			520.25	4298.66	520.25	3178.09
	520.5	0	520.5	0			520.5	3522.03	520.5	649.031
	520.75	0	520.75	0			520.75	4425.81	520.75	-3888.69
	521	0	521	0			521	919.188	521	708.469
	521.25	0	521.25	0			521.25	655.094	521.25	635.531
	521.5	0	521.5	0			521.5	-110.688	521.5	-114.094
	521.75	0	521.75	0			521.75	232.25	521.75	1371.13
	522	0	522	0			522	1317.81	522	1551.16
	522.25	0	522.25	0			522.25	1061.66	522.25	-1304.47
	522.5	0	522.5	0			522.5	1776.31	522.5	2764.94
	522.75	0	522.75	0			522.75	238.063	522.75	891.5
	523	0	523	0			523	1689.5	523	-1588.53
	523.25	0	523.25	0			523.25	-125.531	523.25	2524.25
	523.5	0	523.5	0			523.5	3456.47	523.5	6405.56
	523.75	0	523.75	0			523.75	835.781	523.75	3801.31
	524	0	524	0			524	2120.66	524	3038.69
	524.25	0	524.25	0			524.25	4146.31	524.25	1650.53
	524.5	0	524.5	0			524.5	3636.94	524.5	4807.44
	524.75	0	524.75	0			524.75	-1787.34	524.75	1434.47
	525	0	525	0			525	-745.188	525	1615.25
	525.25	0	525.25	0			525.25	-1282.56	525.25	5182.16
	525.5	0	525.5	0			525.5	2640.53	525.5	2893.03
	525.75	0	525.75	0			525.75	4189.31	525.75	1118.97
	526	0	526	0			526	2717.97	526	1470.91
	526.25	0	526.25	0			526.25	4927.69	526.25	4265.38
	526.5	0	526.5	0			526.5	4089.94	526.5	4430.5
	526.75	0	526.75	0			526.75	4374.53	526.75	5532.72
	527	0	527	0			527	3498.09	527	5419.34
	527.25	0	527.25	0			527.25	2117.22	527.25	8717.78
	527.5	0	527.5	0			527.5	7048.44	527.5	9597.78
	527.75	0	527.75	0			527.75	6426	527.75	12457.6
	528	0	528	0			528	8515.16	528	10961.1
	528.25	0	528.25	0			528.25	11697.6	528.25	10381.7
	528.5	0	528.5	0			528.5	12778.5	528.5	9938.02
	528.75	0	528.75	0			528.75	19273.1	528.75	17852.4
	529	0	529	0			529	22508.6	529	20442.6
	529.25	0	529.25	0			529.25	26942.2	529.25	22193
	529.5	0	529.5	0			529.5	31706.1	529.5	29250.3
	529.75	0	529.75	0			529.75	35475.1	529.75	32980.2
	530	0	530	0			530	46058.3	530	36782.3
	530.25	0	530.25	0			530.25	55217.4	530.25	42533.9
	530.5	0	530.5	0			530.5	60546.8	530.5	47786.5
	530.75	0	530.75	0			530.75	65305.1	530.75	49698.5
	531	0	531	0			531	71926.7	531	53459.1
	531.25	0	531.25	0			531.25	74157	531.25	53111.5
	531.5	0	531.5	0			531.5	78448.8	531.5	49334
	531.75	0	531.75	0			531.75	77650.4	531.75	43807.5
	532	0	532	0			532	80793.6	532	43031.4
	532.25	0	532.25	0			532.25	78237.5	532.25	41814.2
	532.5	0	532.5	0			532.5	75075.6	532.5	34248
	532.75	0	532.75	0			532.75	70873.6	532.75	37636.6
	533	0	533	0			533	69083.6	533	32462.4
	533.25	0	533.25	0			533.25	68098	533.25	30955
	533.5	0	533.5	0			533.5	64722	533.5	31321.3
	533.75	0	533.75	0			533.75	65820.6	533.75	29896.9
	534	0	534	0			534	61077.9	534	30064.7
	534.25	0	534.25	0			534.25	58262.6	534.25	32541.9
	534.5	0	534.5	0			534.5	63606.5	534.5	35827.3
	534.75	0	534.75	0			534.75	62394.3	534.75	34840.7
	535	0	535	0			535	64611.4	535	34048
	535.25	0	535.25	0			535.25	68617.7	535.25	38423.6
	535.5	0	535.5	0			535.5	70028.4	535.5	45290.9
	535.75	0	535.75	0			535.75	73039.4	535.75	44721.2
	536	0	536	0			536	73859.8	536	48590
	536.25	0	536.25	0			536.25	80550.7	536.25	52785.6
	536.5	0	536.5	0			536.5	84370.8	536.5	56612.2
	536.75	0	536.75	0			536.75	87023.3	536.75	59395.3
	537	0	537	0			537	92256.1	537	62604.2
	537.25	0	537.25	0			537.25	95363.1	537.25	59727.2
	537.5	0	537.5	0			537.5	100207	537.5	61913.7
	537.75	0	537.75	0			537.75	105929	537.75	62452.8
	538	0	538	0			538	109149	538	69666.4
	538.25	0	538.25	0			538.25	109265	538.25	69127.4
	538.5	0	538.5	0			538.5	114579	538.5	71358.3
	538.75	0	538.75	0			538.75	115319	538.75	74277
	539	0	539	0			539	119540	539	77441.1
	539.25	0	539.25	0			539.25	120408	539.25	76898
	539.5	0	539.5	0			539.5	122944	539.5	77870.3
	539.75	0	539.75	0			539.75	126391	539.75	80539.3
	540	0	540	0			540	128049	540	78871
	540.25	0	540.25	0			540.25	130454	540.25	83895.7
	540.5	0	540.5	0			540.5	134633	540.5	82267.4
	540.75	0	540.75	0			540.75	138515	540.75	84348.9
	541	0	541	0			541	140065	541	81299.6
	541.25	0	541.25	0			541.25	134851	541.25	81632.1
	541.5	0	541.5	0			541.5	137418	541.5	81134
	541.75	0	541.75	0			541.75	135401	541.75	81558.1
	542	0	542	0			542	133758	542	77660.8
	542.25	0	542.25	0			542.25	130778	542.25	73110.7
	542.5	0	542.5	0			542.5	128304	542.5	69157.3
	542.75	0	542.75	0			542.75	126943	542.75	67842.3
	543	0	543	0			543	123824	543	64493.1
	543.25	0	543.25	0			543.25	120673	543.25	61332.2
	543.5	0	543.5	0			543.5	120437	543.5	58135.3
	543.75	0	543.75	0			543.75	118192	543.75	61997.2
	544	0	544	0			544	115847	544	55022.9
	544.25	0	544.25	0			544.25	111132	544.25	53072.3
	544.5	0	544.5	0			544.5	108347	544.5	50429.2
	544.75	0	544.75	0			544.75	105885	544.75	47218.1
	545	0	545	0			545	105090	545	49831.3
	545.25	0	545.25	0			545.25	99902.8	545.25	49586.6
	545.5	0	545.5	0			545.5	98945.8	545.5	49692.2
	545.75	0	545.75	0			545.75	96585.3	545.75	50327.3
	546	0	546	0			546	93377.3	546	49103.3
	546.25	0	546.25	0			546.25	91145.5	546.25	49596.4
	546.5	0	546.5	0			546.5	95317.1	546.5	49763.6
	546.75	0	546.75	0			546.75	96279.6	546.75	50898.2
	547	0	547	0			547	95605	547	50822.4
	547.25	0	547.25	0			547.25	92250.9	547.25	50180.7
	547.5	0	547.5	0			547.5	90433.6	547.5	50447.2
	547.75	0	547.75	0			547.75	87916	547.75	48261.1
	548	0	548	0			548	86818	548	49907.2
	548.25	0	548.25	0			548.25	88344.8	548.25	47301.2
	548.5	0	548.5	0			548.5	89911.4	548.5	46578.7
	548.75	0	548.75	0			548.75	87506.2	548.75	48430.3
	549	0	549	0			549	86304.9	549	46621.3
	549.25	0	549.25	0			549.25	82446.5	549.25	46384.3
	549.5	0	549.5	0			549.5	84266.3	549.5	45589.9
	549.75	0	549.75	0			549.75	86336.1	549.75	47952.7
	550	0	550	0			550	85392	550	46068.4
	550.25	0	550.25	0			550.25	84675.3	550.25	44083.4
	550.5	0	550.5	0			550.5	83734.2	550.5	41699.6
	550.75	0	550.75	0			550.75	82368.5	550.75	46715.3
	551	0	551	0			551	82928.4	551	45779.7
	551.25	0	551.25	0			551.25	79562	551.25	44124
	551.5	0	551.5	0			551.5	80887.8	551.5	45590.2
	551.75	0	551.75	0			551.75	78663.3	551.75	46981.8
	552	0	552	0			552	77546.7	552	46560.6
	552.25	0	552.25	0			552.25	78247.9	552.25	46096.6
	552.5	0	552.5	0			552.5	77701.7	552.5	45691.7
	552.75	0	552.75	0			552.75	79561.4	552.75	44279.3
	553	0	553	0			553	78103.5	553	48080.4
	553.25	0	553.25	0			553.25	77843.9	553.25	47206.1
	553.5	0	553.5	0			553.5	78985.4	553.5	44949.3
	553.75	0	553.75	0			553.75	78829.6	553.75	47110.1
	554	0	554	0			554	83669.7	554	49226.2
	554.25	0	554.25	0			554.25	80558.8	554.25	48963.5
	554.5	0	554.5	0			554.5	81913.9	554.5	50400.2
	554.75	0	554.75	0			554.75	81873.9	554.75	53917.2
	555	0	555	0			555	81040.9	555	53342.5
	555.25	0	555.25	0			555.25	80645.9	555.25	54891.1
	555.5	0	555.5	0			555.5	81601.3	555.5	55954.8
	555.75	0	555.75	0			555.75	82007.1	555.75	54856.5
	556	0	556	0			556	80133.6	556	57485.7
	556.25	0	556.25	0			556.25	85971.2	556.25	56821.8
	556.5	0	556.5	0			556.5	81465	556.5	53449.8
	556.75	0	556.75	0			556.75	80954.3	556.75	54463.8
	557	0	557	0			557	86369.7	557	54803.1
	557.25	0	557.25	0			557.25	86418.8	557.25	59455.3
	557.5	0	557.5	0			557.5	84831.1	557.5	59174
	557.75	0	557.75	0			557.75	86790.7	557.75	58818.3
	558	0	558	0			558	88630.6	558	58239.4
	558.25	0	558.25	0			558.25	91479.8	558.25	57571
	558.5	0	558.5	0			558.5	92498.8	558.5	59901.4
	558.75	0	558.75	0			558.75	88386.1	558.75	60763.5
	559	0	559	0			559	90654.9	559	63735.1
	559.25	0	559.25	0			559.25	92971.4	559.25	61118.4
	559.5	0	559.5	0			559.5	89729.6	559.5	63884.8
	559.75	0	559.75	0			559.75	92649.1	559.75	62119.8
	560	0	560	0			560	89948.8	560	64183.4
	560.25	0	560.25	0			560.25	91361	560.25	63726.5
	560.5	0	560.5	0			560.5	94501.4	560.5	65554.7
	560.75	0	560.75	0			560.75	94213.8	560.75	68564.2
	561	0	561	0			561	95670.8	561	66834.4
	561.25	0	561.25	0			561.25	96547.6	561.25	71379.3
	561.5	0	561.5	0			561.5	96233.3	561.5	70081.7
	561.75	0	561.75	0			561.75	100053	561.75	69598
	562	0	562	0			562	95760.9	562	67585
	562.25	0	562.25	0			562.25	97720.8	562.25	71273.5
	562.5	0	562.5	0			562.5	100529	562.5	70113.6
	562.75	0	562.75	0			562.75	99108.3	562.75	69805.9
	563	0	563	0			563	96763.9	563	67442.1
	563.25	0	563.25	0			563.25	99847.5	563.25	69466.8
	563.5	0	563.5	0			563.5	101828	563.5	69491.4
	563.75	0	563.75	0			563.75	101630	563.75	67379.4
	564	0	564	0			564	100066	564	69980.6
	564.25	0	564.25	0			564.25	98974.7	564.25	70508.7
	564.5	0	564.5	0			564.5	97242.1	564.5	67672.2
	564.75	0	564.75	0			564.75	97153.9	564.75	67405.2
	565	0	565	0			565	95861.8	565	69063
	565.25	0	565.25	0			565.25	96385	565.25	67324.6
	565.5	0	565.5	0			565.5	100286	565.5	68224.3
	565.75	0	565.75	0			565.75	96000	565.75	63184.5
	566	0	566	0			566	96523.2	566	63374.8
	566.25	0	566.25	0			566.25	95344.4	566.25	63826.3
	566.5	0	566.5	0			566.5	94604.4	566.5	65543.3
	566.75	0	566.75	0			566.75	93320.8	566.75	60734.8
	567	0	567	0			567	93767.5	567	60991.3
	567.25	0	567.25	0			567.25	97662	567.25	62843.4
	567.5	0	567.5	0			567.5	94996.9	567.5	59521.2
	567.75	0	567.75	0			567.75	95952.7	567.75	61848.2
	568	0	568	0			568	95080.8	568	63729.2
	568.25	0	568.25	0			568.25	94496.6	568.25	62398.6
	568.5	0	568.5	0			568.5	93773.6	568.5	63767.4
	568.75	0	568.75	0			568.75	90344.7	568.75	64297.9
	569	0	569	0			569	87998.8	569	64285.9
	569.25	0	569.25	0			569.25	89425.7	569.25	63210.1
	569.5	4614.31	569.5	0			569.5	91297.5	569.5	57445.6
	569.75	5939	569.75	0			569.75	92538.6	569.75	61075.6
	570	2615	570	0			570	89130.6	570	59101
	570.25	2565.72	570.25	0			570.25	88997.3	570.25	58564.1
	570.5	2994.06	570.5	0			570.5	89341.7	570.5	59021.9
	570.75	4490.25	570.75	0			570.75	90754.3	570.75	58389.8
	571	1377.5	571	0			571	87557.7	571	57156
	571.25	1060.41	571.25	0			571.25	87156.6	571.25	59815.7
	571.5	2165.97	571.5	0			571.5	88178.6	571.5	60880.1
	571.75	2585.78	571.75	0			571.75	88514.7	571.75	60519.3
	572	2850.63	572	0			572	88695.8	572	59683
	572.25	3196.13	572.25	0			572.25	88957.6	572.25	55899.8
	572.5	3450.72	572.5	0			572.5	89128.5	572.5	60117.7
	572.75	3894.25	572.75	0			572.75	89488.3	572.75	60511.5
	573	4644.28	573	0			573	90154.9	573	62453
	573.25	3202.09	573.25	0			573.25	88628.9	573.25	60651.3
	573.5	3618.09	573.5	0			573.5	88961.3	573.5	60674.4
	573.75	5741.53	573.75	0			573.75	91001.3	573.75	61158.3
	574	4382.5	574	0			574	89558.7	574	63232
	574.25	2613.81	574.25	0			574.25	87706.3	574.25	65090.8
	574.5	3275.06	574.5	0			574.5	88284	574.5	62369.4
	574.75	5274.81	574.75	0			574.75	90200.5	574.75	61008.8
	575	3056.63	575	0			575	87898.8	575	61363.8
	575.25	994.813	575.25	0			575.25	85753.4	575.25	61664
	575.5	3231.63	575.5	0			575.5	87907	575.5	62603.1
	575.75	1120.84	575.75	0			575.75	85712.8	575.75	61053.6
	576	2436.78	576	0			576	86945.3	576	58317.8
	576.25	292.938	576.25	0			576.25	84718.2	576.25	57463.3
	576.5	-62.875	576.5	0			576.5	84279	576.5	59373.8
	576.75	1187.94	576.75	0			576.75	85446.5	576.75	58386.6
	577	752.75	577	0			577	84928.3	577	57508
	577.25	-286.031	577.25	0			577.25	83806	577.25	57709.3
	577.5	1025.53	577.5	0			577.5	85034.3	577.5	54573.3
	577.75	3159.47	577.75	0			577.75	87085.3	577.75	57650.6
	578	3144.53	578	0			578	86987.2	578	57418.6
	578.25	2209.59	578.25	0			578.25	85968.9	578.25	58335.1
	578.5	-676.219	578.5	0			578.5	82999.9	578.5	56753
	578.75	-988.188	578.75	0			578.75	82605.1	578.75	56774.2
	579	1582.13	579	0			579	85092.3	579	57350.1
	579.25	2745.14	579.25	0			579.25	86172.1	579.25	58358.8
	579.5	-1636.27	579.5	0			579.5	81707.9	579.5	57657.7
	579.75	-4212.27	579.75	0			579.75	79048.9	579.75	58101
	580	-687.906	580	0			580	82490.2	580	54388.5
	580.25	3481.19	580.25	0			580.25	86576.4	580.25	56123.9
	580.5	-379.891	580.5	0			580.5	82632.4	580.5	53348.9
	580.75	735.219	580.75	0			580.75	83664.6	580.75	54799.7
	581	-402.531	581	0			581	82444.3	581	55777.1
	581.25	546.484	581.25	0			581.25	83310.2	581.25	54599.9
	581.5	-4627.14	581.5	0			581.5	78053.8	581.5	55971
	581.75	-4887.55	581.75	0			581.75	77710.8	581.75	54751.2
	582	1422.3	582	0			582	83937.9	582	56296
	582.25	3067.8	582.25	0			582.25	85500.5	582.25	56680.7
	582.5	112.422	582.5	0			582.5	82462.4	582.5	54183.9
	582.75	-3494.09	582.75	0			582.75	78773.5	582.75	55632.6
	583	-1571	583	0			583	80613.9	583	53802.7
	583.25	-3420.58	583.25	0			583.25	78681.6	583.25	53366
	583.5	-1204.98	583.5	0			583.5	80814.8	583.5	53752.3
	583.75	-1822.98	583.75	0			583.75	80114.2	583.75	54352.3
	584	-2767.64	584	0			584	79087	584	56857.5
	584.25	2.14063	584.25	0			584.25	81774.4	584.25	57407.3
	584.5	635.859	584.5	0			584.5	82325.6	584.5	57017.5
	584.75	-2173.23	584.75	0			584.75	79434.1	584.75	56189.7
	585	-1874.45	585	0			585	79650.7	585	57573.1
	585.25	419.266	585.25	0			585.25	81861.9	585.25	55519.1
	585.5	-318.578	585.5	-222.156			585.5	81041.7	585.5	57674.9
	585.75	-1418.44	585.75	-683.5			585.75	79859.7	585.75	57168.2
	586	571.547	586	-1402.94			586	81767.4	586	56403
	586.25	-593.688	586.25	388.859			586.25	80519.8	586.25	58149.2
	586.5	-3693.75	586.5	-3482.39			586.5	77337.7	586.5	54232.5
	586.75	-2677.55	586.75	-5549.06			586.75	78271.7	586.75	52120
	587	-1955.38	587	-1324.8			587	78911.8	587	56298.7
	587.25	-2286.45	587.25	214.859			587.25	78498.4	587.25	57792.5
	587.5	-1417.36	587.5	483.578			587.5	79285.6	587.5	58015.6
	587.75	-1905	587.75	1554.89			587.75	78715.9	587.75	59041
	588	-2754.77	588	-2907.2			588	77784.1	588	54533.2
	588.25	-4188.25	588.25	2382.56			588.25	76268.7	588.25	59777.4
	588.5	-3327.17	588.5	405.469			588.5	77047.8	588.5	57754.3
	588.75	-1511.36	588.75	61.5313			588.75	78781.7	588.75	57364.5
	589	-3154.44	589	-1223.78			589	77056.9	589	56033.4
	589.25	-3053.45	589.25	3952.22			589.25	77076	589.25	61163.5
	589.5	345.969	589.5	833			589.5	80393.5	589.5	57998.2
	589.75	1831.91	589.75	-1585.17			589.75	81797.8	589.75	55534.2
	590	1214.8	590	1663.31			590	81098.9	590	58736.7
	590.25	752.828	590.25	2090.61			590.25	80555.2	590.25	59118
	590.5	1850.17	590.5	302.219			590.5	81571	590.5	57283.7
	590.75	470	590.75	1795.28			590.75	80109.1	590.75	58730.7
	591	498.969	591	353.672			591	80056.4	591	57243.1
	591.25	-1064.63	591.25	767.875			591.25	78411.3	591.25	57611.1
	591.5	-1113.98	591.5	1073.25			591.5	78280.4	591.5	57870.5
	591.75	-589.734	591.75	315.938			591.75	78723.1	591.75	57067
	592	835.797	592	3355.73			592	80067.1	592	60060.8
	592.25	-1246.97	592.25	2003.67			592.25	77903.1	592.25	58662.6
	592.5	1483.23	592.5	2486.5			592.5	80551.8	592.5	59099.3
	592.75	2259.98	592.75	2157.86			592.75	81247.1	592.75	58724.5
	593	2570.16	593	3245.22			593	81476.2	593	59765.5
	593.25	2083.2	593.25	2329.5			593.25	80907.9	593.25	58803.8
	593.5	-2267.98	593.5	-363.188			593.5	76475.3	593.5	56064.7
	593.75	693.438	593.75	-59.2344			593.75	79355.7	593.75	56322.4
	594	-2008.91	594	-1666.88			594	76572.1	594	54668.4
	594.25	-1435.38	594.25	2404.97			594.25	77064.5	594.25	58694.1
	594.5	-1048.67	594.5	-953.531			594.5	77370.1	594.5	55289.4
	594.75	-2163.56	594.75	189.344			594.75	76174.1	594.75	56385.8
	595	-30.4219	595	2050.33			595	78226.2	595	58200.6
	595.25	1058.36	595.25	66.6094			595.25	79233.9	595.25	56170.4
	595.5	-2309.38	595.5	872.156			595.5	75785.2	595.5	56929.6
	595.75	-3093.14	595.75	3582.39			595.75	74920.5	595.75	59593.4
	596	-2589.52	596	2610.77			596	75343.2	596	58575.5
	596.25	-955.188	596.25	1890.45			596.25	76896.9	596.25	57808.8
	596.5	178.594	596.5	1688.83			596.5	77949.7	596.5	57560.6
	596.75	2333.31	596.75	1867.98			596.75	80023.6	596.75	57693.5
	597	2229.52	597	663.094			597	79839.2	597	56442
	597.25	933.656	597.25	-797.844			597.25	78462.6	597.25	54934.6
	597.5	1360.13	597.5	1662.84			597.5	78808.2	597.5	57348.8
	597.75	-996.75	597.75	3489.2			597.75	76370.9	597.75	59128.7
	598	-1492.25	598	2762.67			598	75794.8	598	58355.5
	598.25	-3126.69	598.25	3612			598.25	74079.8	598.25	59158.3
	598.5	-963.891	598.5	1137.55			598.5	76162.1	598.5	56637.5
	598.75	-1160.47	598.75	55.2656			598.75	75885	598.75	55508.5
	599	1190.13	599	-917.297			599	78155.1	599	54489.4
	599.25	1749.39	599.25	1526.34			599.25	78634.2	599.25	56886.4
	599.5	-785.5	599.5	1930.69			599.5	76018.8	599.5	57244.2
	599.75	600.344	599.75	1922.3			599.75	77324.3	599.75	57189
	600	-187.531	600	3910.86			600	76456.1	600	59131.2
	600.25	-2062.44	600.25	2231.94			600.25	74501.1	600.25	57405.6
	600.5	1039.42	600.5	620.453			600.5	77522.6	600.5	55747.3
	600.75	-1637.94	600.75	600.422			600.75	74765	600.75	55680.7
	601	-449.891	601	-1185.34			601	75873.1	601	53848.2
	601.25	2360.58	601.25	2201.45			601.25	78603.5	601.25	57188.4
	601.5	8.04688	601.5	2456.23			601.5	76170.7	601.5	57396.3
	601.75	646	601.75	1057.19			601.75	76728.8	601.75	55950.7
	602	-1739.95	602	3550.16			602	74262.9	602	58396.8
	602.25	-1522.23	602.25	967.172			602.25	74400.6	602.25	55767.2
	602.5	-2339.41	602.5	2736.25			602.5	73503.6	602.5	57489.7
	602.75	-1448.53	602.75	1568.13			602.75	74314.6	602.75	56274.6
	603	108.813	603	2085.25			603	75792.1	603	56745
	603.25	-1885.67	603.25	-2096.39			603.25	73718	603.25	52516.5
	603.5	-668.547	603.5	-4527.2			603.5	74855.3	603.5	50039.1
	603.75	-888.047	603.75	251.344			603.75	74556.1	603.75	54770.7
	604	-977.641	604	1728.09			604	74386.8	604	56200.6
	604.25	-2452.38	604.25	-726.375			604.25	72832.6	604.25	53699.5
	604.5	-83.5938	604.5	236.328			604.5	75121.7	604.5	54615.3
	604.75	-1238.69	604.75	848.016			604.75	73887	604.75	55180.2
	605	108.969	605	1260.7			605	75155.4	605	55545.9
	605.25	-1427.73	605.25	-735.703			605.25	73539.2	605.25	53502.8
	605.5	-581.219	605.5	-1620.88			605.5	74306.2	605.5	52570.6
	605.75	-2509.63	605.75	-793.516			605.75	72298.6	605.75	53351.1
	606	-1585.13	606	892.188			606	73143.7	606	54990
	606.25	-2356	606.25	-1107.83			606.25	72293.6	606.25	52943.1
	606.5	-1518.58	606.5	-2060.47			606.5	73051.8	606.5	51943.6
	606.75	-1240.39	606.75	-928.438			606.75	73250.8	606.75	53028.7
	607	-3230.3	607	-1448.13			607	71181.7	607	52462.2
	607.25	620.484	607.25	-366.656			607.25	74953.5	607.25	53496.6
	607.5	-2235.64	607.5	-2223.31			607.5	72018.2	607.5	51593
	607.75	-3563.66	607.75	-244.141			607.75	70611.1	607.75	53525.3
	608	-1960.34	608	539			608	72135.4	608	54261.5
	608.25	-3895.22	608.25	-516.766			608.25	70121.8	608.25	53158.9
	608.5	-1937.48	608.5	-2028.95			608.5	72000.5	608.5	51599.7
	608.75	-2333	608.75	-2317.97			608.75	71526.1	608.75	51263.8
	609	-4307.44	609	-798.484			609	69473	609	52736.2
	609.25	1188.69	609.25	-3108.58			609.25	74890.3	609.25	50379.1
	609.5	-1632.34	609.5	-2109.86			609.5	71990.4	609.5	51330.9
	609.75	-3122.28	609.75	-2027.77			609.75	70422	609.75	51366
	610	235.219	610	-1808.75			610	73700.8	610	51537.9
	610.25	-2286.3	610.25	-1086.09			610.25	71100.7	610.25	52213.8
	610.5	-1295.8	610.5	-2362.81			610.5	72012.7	610.5	50890.1
	610.75	-3119.95	610.75	-1179.8			610.75	70110	610.75	52026
	611	-1790.05	611	-2698.2			611	71361.4	611	50460.8
	611.25	-2158.86	611.25	428.297			611.25	70914.4	611.25	53540.1
	611.5	617.109	611.5	-4741.56			611.5	73611.8	611.5	48323.3
	611.75	-642.703	611.75	1051.09			611.75	72273.7	611.75	54068.8
	612	-1481.72	612	-905.609			612	71356.3	612	52065.2
	612.25	1263.88	612.25	422.328			612.25	74023.9	612.25	53346.2
	612.5	-142.047	612.5	-1589.83			612.5	72539.6	612.5	51286.9
	612.75	-2364.92	612.75	-999.516			612.75	70238.5	612.75	51830.3
	613	-428.203	613	-1422.5			613	72097.3	613	51360.2
	613.25	-1954.73	613.25	-488.531			613.25	70492.7	613.25	52247.1
	613.5	-2390.19	613.5	507.891			613.5	69979.1	613.5	53196.5
	613.75	-2043.48	613.75	162.891			613.75	70248	613.75	52804.5
	614	-3706.67	614	-767.141			614	68506.8	614	51827.3
	614.25	-2352.77	614.25	-1190.22			614.25	69782.8	614.25	51357.2
	614.5	669.688	614.5	-393.703			614.5	72727.5	614.5	52106.8
	614.75	-1631.02	614.75	-2354.81			614.75	70349	614.75	50098.6
	615	-2086.89	615	-1795.22			615	69815.3	615	50611.1
	615.25	-1824.5	615.25	-2439.41			615.25	70000.2	615.25	49919.9
	615.5	-2682.59	615.5	-3931.14			615.5	69064.3	615.5	48381.1
	615.75	-1164.56	615.75	-1510.5			615.75	70504.7	615.75	50754.6
	616	-326.844	616	574.375			616	71265	616	52792.5
	616.25	-2527.66	616.25	1141.94			616.25	68986.7	616.25	53313.1
	616.5	-3130.17	616.5	88.4375			616.5	68306.5	616.5	52212.4
	616.75	-1477.73	616.75	-1168.61			616.75	69881.5	616.75	50908.4
	617	-1205.31	617	-3609.59			617	70076.7	617	48420.3
	617.25	-3430.86	617.25	-2048.55			617.25	67773.8	617.25	49934.3
	617.5	-3816.69	617.5	-1644.59			617.5	67310.6	617.5	50291.1
	617.75	-2718.58	617.75	-4898.17			617.75	68331.6	617.75	46990.6
	618	-1078.91	618	-4131.58			618	69894.1	618	47710
	618.25	811.578	618.25	-1801.09			618.25	71707.4	618.25	49993.5
	618.5	119.438	618.5	-2397.88			618.5	70938.2	618.5	49349.7
	618.75	-1627.56	618.75	1300.19			618.75	69114.1	618.75	53000.7
	619	1584.22	619	5273.89			619	72248.8	619	56927.3
	619.25	14.9688	619.25	342.453			619.25	70602.8	619.25	51948.7
	619.5	-971.219	619.5	-712.734			619.5	69539.5	619.5	50846.6
	619.75	852.406	619.75	2324.45			619.75	71286.3	619.75	53836.6
	620	367.219	620	3156.97			620	70724.4	620	54622.1
	620.25	888.156	620.25	-875.391			620.25	71168.6	620.25	50542.9
	620.5	-545.609	620.5	1752.05			620.5	69657.9	620.5	53123.1
	620.75	-342.125	620.75	2604.28			620.75	69784.7	620.75	53928.4
	621	-203.188	621	3204.77			621	69847.2	621	54481.7
	621.25	2764.09	621.25	2223.97			621.25	72737.9	621.25	53454
	621.5	5636.72	621.5	1462.39			621.5	75533.8	621.5	52645.2
	621.75	445.25	621.75	1930.11			621.75	70266	621.75	53065.9
	622	1765.14	622	3913.38			622	71509.5	622	55002.2
	622.25	-673.828	622.25	2875.98			622.25	68994.1	622.25	53917.8
	622.5	1602.45	622.5	3726.67			622.5	71194.1	622.5	54721.5
	622.75	4473.41	622.75	61.0938			622.75	73988.7	622.75	51008.7
	623	1295.23	623	-1803.78			623	70734.3	623	49097
	623.25	274.531	623.25	107.672			623.25	69637.5	623.25	50961.3
	623.5	1242.27	623.5	-207.672			623.5	70529	623.5	50598.9
	623.75	1362.84	623.75	2722.44			623.75	70573.4	623.75	53482
	624	2698.88	624	-1025.02			624	71833.6	624	49687.6
	624.25	-674.266	624.25	685.531			624.25	68384.4	624.25	51351.2
	624.5	798.266	624.5	2031.53			624.5	69780.8	624.5	52650.2
	624.75	2489.97	624.75	-552.859			624.75	71396.6	624.75	50018.8
	625	2061.16	625	980.266			625	70892.1	625	51504.8
	625.25	1660.13	625.25	1467.95			625.25	70415.2	625.25	51945.5
	625.5	3471.75	625.5	-210.359			625.5	72150.9	625.5	50220.2
	625.75	2960.31	625.75	3341.61			625.75	71563.9	625.75	53725.2
	626	2455.09	626	2584.58			626	70983	626	52921.1
	626.25	-769.938	626.25	2823.91			626.25	67682.4	626.25	53113.6
	626.5	603.078	626.5	-969.328			626.5	68979.9	626.5	49273.4
	626.75	2124.39	626.75	471.969			626.75	70425.6	626.75	50667.6
	627	-1315.06	627	-512.109			627	66910.7	627	49636.7
	627.25	-789.688	627.25	1003.38			627.25	67360.8	627.25	51105.2
	627.5	391.609	627.5	-351.688			627.5	68466.6	627.5	49703.2
	627.75	1043.8	627.75	-2360.19			627.75	69043.5	627.75	47647.6
	628	-1375.45	628	-737.828			628	66549.1	628	49223.2
	628.25	1486.41	628.25	-1367.23			628.25	69335.7	628.25	48546.9
	628.5	-2591.16	628.5	-2844.36			628.5	65182.8	628.5	47022.7
	628.75	607.219	628.75	-1568.02			628.75	68306.3	628.75	48252.3
	629	435.172	629	-2217.11			629	68059.1	629	47556.2
	629.25	410.703	629.25	-1451.5			629.25	67959.6	629.25	48274.9
	629.5	-1841.58	629.5	-521.891			629.5	65632.2	629.5	49157.5
	629.75	-3084.88	629.75	-848.922			629.75	64314.1	629.75	48783.7
	630	-52.6719	630	1043.59			630	67271.5	630	50629.2
	630.25	95.2031	630.25	1507.64			630.25	67344.5	630.25	51046.4
	630.5	55.2188	630.5	1378.38			630.5	67229.9	630.5	50870.4
	630.75	244.422	630.75	-1168.44			630.75	67344.2	630.75	48276.6
	631	1492.03	631	-701.641			631	68517.2	631	48696.6
	631.25	2531.45	631.25	130.828			631.25	69482.1	631.25	49482.2
	631.5	653.063	631.5	-330.328			631.5	67529.1	631.5	48974.3
	631.75	-550.313	631.75	-918.469			631.75	66251.1	631.75	48339.2
	632	793.703	632	3263.97			632	67520.8	632	52474.8
	632.25	-495.656	632.25	935.328			632.25	66157	632.25	50099.5
	632.5	1680.48	632.5	1718.61			632.5	68258.8	632.5	50835.9
	632.75	2867.41	632.75	-240.703			632.75	69371.4	632.75	48829.8
	633	-1148.09	633	1158.23			633	65281.6	633	50181.9
	633.25	-1329.34	633.25	195.703			633.25	65026.2	633.25	49172.6
	633.5	-2813.45	633.5	1380.95			633.5	63467.9	633.5	50311
	633.75	2230.86	633.75	1026.98			633.75	68438.1	633.75	49910.3
	634	2633.69	634	2706.94			634	68766.8	634	51543.5
	634.25	1972.25	634.25	-1401.14			634.25	68031.4	634.25	47388.7
	634.5	-761.75	634.5	-1508.94			634.5	65223.6	634.5	47234.2
	634.75	1279	634.75	906.469			634.75	67190.3	634.75	49602.8
	635	1964.13	635	-2526.7			635	67801.5	635	46123
	635.25	2636.3	635.25	-1080.98			635.25	68400.1	635.25	47521.9
	635.5	3703.3	635.5	-1338.16			635.5	69393.3	635.5	47218.1
	635.75	479.141	635.75	2272.8			635.75	66095.3	635.75	50782.3
	636	258.828	636	496.797			636	65801.5	636	48959.6
	636.25	709.375	636.25	-1860.09			636.25	66178.4	636.25	46556.1
	636.5	-1126.77	636.5	292.453			636.5	64268.7	636.5	48662
	636.75	-751.969	636.75	-988.172			636.75	64570	636.75	47334.7
	637	-807.516	637	3637.81			637	64441	637	51914
	637.25	885.25	637.25	-1143.13			637.25	66060.4	637.25	47086.5
	637.5	-43.1094	637.5	-3193.33			637.5	65058.7	637.5	44989.6
	637.75	2357.86	637.75	1084.34			637.75	67386.4	637.75	49220.7
	638	1232.28	638	-1730.64			638	66187.6	638	46359.1
	638.25	-655.203	638.25	-805.953			638.25	64226.9	638.25	47237.2
	638.5	1206.89	638.5	-1461.11			638.5	66016	638.5	46535.5
	638.75	-1186.97	638.75	-2113.06			638.75	63548.9	638.75	45836.9
	639	1437.78	639	-1673.06			639	66100.6	639	46230.5
	639.25	-477.141	639.25	1553.98			639.25	64112.9	639.25	49410.9
	639.5	-2108.59	639.5	-3295.11			639.5	62408.5	639.5	44515.3
	639.75	955.266	639.75	-3183.63			639.75	65399.3	639.75	44580.2
	640	3078.95	640	1939.89			640	67450.4	640	49657.3
	640.25	1780.16	640.25	-2395.88			640.25	66078.8	640.25	45275
	640.5	-312.422	640.5	-329.031			640.5	63913.5	640.5	47295.3
	640.75	-825.578	640.75	-870.422			640.75	63327.7	640.75	46707.6
	641	-514	641	1069.66			641	63566.6	641	48601.1
	641.25	805.234	641.25	-231.984			641.25	64813.3	641.25	47253
	641.5	2847.55	641.5	299.75			641.5	66783.3	641.5	47738.3
	641.75	-627.984	641.75	-1308.45			641.75	63235.1	641.75	46083.7
	642	1181.25	642	-1790.67			642	64972	642	45555.1
	642.25	1895.3	642.25	-1258.67			642.25	65613.7	642.25	46040.7
	642.5	-50.5	642.5	-2621.27			642.5	63595.7	642.5	44631.8
	642.75	-1439.31	642.75	-1330.08			642.75	62134.5	642.75	45876.4
	643	-1543.63	643	-2686.64			643	61958	643	44473.6
	643.25	-307.391	643.25	-1168.34			643.25	63122.3	643.25	45945.5
	643.5	-700.516	643.5	430.641			643.5	62657.1	643.5	47498.2
	643.75	-2016.59	643.75	547.766			643.75	61268.8	643.75	47568.9
	644	-871.344	644	-190.5			644	62342.2	644	46784.4
	644.25	-486.313	644.25	-941.547			644.25	62655.3	644.25	45987.1
	644.5	-173.375	644.5	86.5			644.5	62896.4	644.5	46968.8
	644.75	-568.844	644.75	-1167.75			644.75	62429.2	644.75	45668.4
	645	5740	645	1006.8			645	68666.2	645	47796.6
	645.25	993.656	645.25	326.406			645.25	63848.1	645.25	47070
	645.5	426.156	645.5	-152.344			645.5	63209.1	645.5	46544.9
	645.75	3391.33	645.75	-1421.75			645.75	66102.6	645.75	45229.4
	646	-1228.31	646	-3796.64			646	61411.4	646	42808.4
	646.25	1091.72	646.25	-395.5			646.25	63659.9	646.25	46163.2
	646.5	700.375	646.5	-161.234			646.5	63197.3	646.5	46351.5
	646.75	592.984	646.75	-1247.13			646.75	63018.4	646.75	45219.3
	647	412.766	647	-1860.94			647	62766.8	647	44559.4
	647.25	277.859	647.25	1434.45			647.25	62560.8	647.25	47808.6
	647.5	1256.86	647.5	-931.859			647.5	63468.5	647.5	45396.3
	647.75	10.0313	647.75	15.9688			647.75	62150.4	647.75	46297.9
	648	2264.33	648	-699.406			648	64333.7	648	45536.5
	648.25	2008.77	648.25	258.859			648.25	64007.1	648.25	46448.8
	648.5	1287.14	648.5	561.141			648.5	63214.4	648.5	46704.9
	648.75	723.797	648.75	865.75			648.75	62580.2	648.75	46963.5
	649	-617.063	649	1592.28			649	61168.4	649	47644
	649.25	-1044.91	649.25	2116.31			649.25	60669.7	649.25	48122.1
	649.5	2149.5	649.5	-785.906			649.5	63793.4	649.5	45173.8
	649.75	-1101.56	649.75	1272.55			649.75	60471.5	649.75	47186.3
	650	-2679.8	650	1747.86			650	58822.6	650	47615.8
	650.25	-1159.25	650.25	-487.984			650.25	60272.5	650.25	45333.9
	650.5	1586.94	650.5	704.594			650.5	62948.2	650.5	46480.6
	650.75	-2902.34	650.75	-1451.69			650.75	58388.3	650.75	44278.4
	651	-1973.94	651	190.828			651	59246.3	651	45875.1
	651.25	-1605.31	651.25	-585.328			651.25	59544.6	651.25	45052.9
	651.5	-596.844	651.5	-4294.09			651.5	60482.7	651.5	41298.4
	651.75	158.203	651.75	1302.42			651.75	61167.3	651.75	46849
	652	209.063	652	738.844			652	61148.1	652	46239.6
	652.25	-242.953	652.25	-618.734			652.25	60625.8	652.25	44836.3
	652.5	1551.41	652.5	-1317.8			652.5	62350	652.5	44091.4
	652.75	410.609	652.75	-2551.25			652.75	61139.2	652.75	42812.2
	653	2438.86	653	-2352.72			653	63097.4	653	42964.9
	653.25	1970.77	653.25	-3691.95			653.25	62559.3	653.25	41580
	653.5	3447.91	653.5	-686.672			653.5	63966.7	653.5	44539.5
	653.75	-285.891	653.75	-3774.28			653.75	60162.9	653.75	41406.2
	654	-1513.31	654	1517.94			654	58865.6	654	46652.8
	654.25	6.5625	654.25	-432.609			654.25	60315.7	654.25	44656.6
	654.5	-2736.23	654.5	-1140.48			654.5	57503.4	654.5	43903.1
	654.75	-1420.27	654.75	414.656			654.75	58749.6	654.75	45412.5
	655	-3360.58	655	1072.13			655	56739.7	655	46024.4
	655.25	893.594	655.25	-745.688			655.25	60924.4	655.25	44160.9
	655.5	898.625	655.5	-1025.47			655.5	60860	655.5	43835.6
	655.75	-823.016	655.75	-1752.38			655.75	59068.8	655.75	43063.1
	656	1732.83	656	1239.89			656	61555.4	656	46009.9
	656.25	106.172	656.25	-2768.11			656.25	59859.4	656.25	41956.4
	656.5	1069.44	656.5	-2951.69			656.5	60753.4	656.5	41727.2
	656.75	348.875	656.75	-5.17188			656.75	59963.6	656.75	44628.3
	657	-1876.08	657	358.859			657	57669.5	657	44946.8
	657.25	-748.688	657.25	-2726.78			657.25	58727.8	657.25	41815.7
	657.5	1219.14	657.5	1652.03			657.5	60626.7	657.5	46149.1
	657.75	1312.81	657.75	863.406			657.75	60651.3	657.75	45315
	658	-609.453	658	-1957.22			658	58660.1	658	42449.1
	658.25	-842.969	658.25	1447			658.25	58357.8	658.25	45807.9
	658.5	1821.55	658.5	790.141			658.5	60953.5	658.5	45105.7
	658.75	-55.1719	658.75	-1647.41			658.75	59007.9	658.75	42622.7
	659	-1295.25	659	-970.891			659	57699.1	659	43253.9
	659.25	307.297	659.25	460.5			659.25	59233.1	659.25	44640
	659.5	-1733.55	659.5	-1032.73			659.5	57123.6	659.5	43101.5
	659.75	-606.422	659.75	1071.16			659.75	58182.1	659.75	45160
	660	3149.66	660	-446.469			660	61869.8	660	43597.3
	660.25	-189.234	660.25	856.922			660.25	58462.5	660.25	44855.5
	660.5	2564.66	660.5	318.844			660.5	61148	660.5	44272.1
	660.75	-1248.7	660.75	3353.47			660.75	57266.3	660.75	47261.6
	661	-827.391	661	2610.88			661	57619.4	661	46473.8
	661.25	-733.891	661.25	1814.7			661.25	57644.6	661.25	45632.5
	661.5	1201.95	661.5	-950.484			661.5	59512.4	661.5	42822.1
	661.75	-1093.91	661.75	-1681.19			661.75	57148.4	661.75	42046.4
	662	546.359	662	-386.344			662	58720.6	662	43296.2
	662.25	493.156	662.25	17.6563			662.25	58599.5	662.25	43655
	662.5	2946.84	662.5	98.3594			662.5	60985.3	662.5	43690.8
	662.75	-276.438	662.75	-1201.2			662.75	57694	662.75	42346.1
	663	-1351.92	663	-1220.23			663	56550.6	663	42282.1
	663.25	-809.891	663.25	-1646.46			663.25	57025	663.25	41810.8
	663.5	2403.55	663.5	-1288.63			663.5	60170.8	663.5	42123.7
	663.75	-1849.78	663.75	-2749.44			663.75	55849.7	663.75	40617.9
	664	-843.047	664	283.547			664	56788.9	664	43606
	664.25	1601.66	664.25	-1154.88			664.25	59166.1	664.25	42122.7
	664.5	1427.88	664.5	-2942.47			664.5	58924.8	664.5	40290.2
	664.75	1395.25	664.75	-1404.35			664.75	58824.8	664.75	41783.5
	665	-3119.3	665	-2219.47			665	54242.8	665	40923.4
	665.25	4542.55	665.25	46.5781			665.25	61837.3	665.25	43144.7
	665.5	2600.19	665.5	91.7969			665.5	59827.8	665.5	43145
	665.75	3948.8	665.75	334.344			665.75	61109.1	665.75	43342.8
	666	713.094	666	341.266			666	57806.2	666	43305.1
	666.25	1734.06	666.25	1141.34			666.25	58760.2	666.25	44060.4
	666.5	2301.53	666.5	1169.63			666.5	59260.6	666.5	44044
	666.75	-958.125	666.75	3139.34			666.75	55933.9	666.75	45969
	667	-819.516	667	2766			667	56005.6	667	45551
	667.25	-1711.53	667.25	74.375			667.25	55046.8	667.25	42814.6
	667.5	-3527.17	667.5	3093.6			667.5	53164.3	667.5	45789.2
	667.75	-2782.98	667.75	-1069.74			667.75	53841.6	667.75	41581.3
	668	-2138.83	668	344.141			668	54419.2	668	42950.6
	668.25	2524.72	668.25	-808.875			668.25	59016.1	668.25	41753
	668.5	2800.95	668.5	-1620.48			668.5	59225.7	668.5	40896.9
	668.75	2830.45	668.75	-1800.94			668.75	59188.7	668.75	40671.9
	669	3941.42	669	1012.21			669	60233.2	669	43440.5
	669.25	2694.95	669.25	489.109			669.25	58920.3	669.25	42873
	669.5	-1254.22	669.5	-1400.45			669.5	54904.9	669.5	40938.9
	669.75	-865.844	669.75	-2385.2			669.75	55226.8	669.75	39909.7
	670	252.25	670	390.148			670	56278.6	670	42640.7
	670.25	2067.34	670.25	-1978.36			670.25	58027.6	670.25	40227.8
	670.5	-513.297	670.5	1053.95			670.5	55380.9	670.5	43215.7
	670.75	2577.75	670.75	1466.79			670.75	58405.7	670.75	43584.1
	671	653.703	671	2963.66			671	56415.8	671	45036.8
	671.25	1169	671.25	-1211.34			671.25	56865.1	671.25	40817.4
	671.5	-486.328	671.5	207.969			671.5	55143.8	671.5	42192.5
	671.75	-1248.42	671.75	-69.4766			671.75	54315.7	671.75	41870.7
	672	370.344	672	-1966.47			672	55868.8	672	39929.5
	672.25	-27.0781	672.25	1178.52			672.25	55405.6	672.25	43030.3
	672.5	2705.34	672.5	663.305			672.5	58072.3	672.5	42470.9
	672.75	1373.97	672.75	-2965			672.75	56675.4	672.75	38798.5
	673	2031.08	673	2090.89			673	57266.9	673	43810.1
	673.25	925.578	673.25	-324.672			673.25	56095.8	673.25	41350.5
	673.5	-685.203	673.5	1739.69			673.5	54419.7	673.5	43370.8
	673.75	1930.66	673.75	1158.23			673.75	56970.1	673.75	42745.2
	674	216.328	674	-131.852			674	55190.4	674	41411.1
	674.25	748.5	674.25	-3092.8			674.25	55657.3	674.25	38406.1
	674.5	1597.53	674.5	1823.75			674.5	56441.1	674.5	43278.7
	674.75	2171.09	674.75	993.5			674.75	56949.5	674.75	42404.4
	675	2426.67	675	1365.97			675	57139.9	675	42732.9
	675.25	3576.31	675.25	2390.23			675.25	58224.5	675.25	43713.3
	675.5	2221.95	675.5	1454.23			675.5	56805.1	675.5	42733.4
	675.75	2023.47	675.75	-814.313			675.75	56541.6	675.75	40420.9
	676	2788.34	676	360.578			676	57241.6	676	41552
	676.25	-1467	676.25	-457.883			676.25	52921.4	676.25	40689.7
	676.5	-895.047	676.5	222			676.5	53428.6	676.5	41325.7
	676.75	341.547	676.75	5157.63			676.75	54600.6	676.75	46217.6
	677	-29.1563	677	-346.609			677	54165.1	677	40669.6
	677.25	-2373.67	677.25	-293.586			677.25	51755.9	677.25	40678.9
	677.5	241.672	677.5	-305.063			677.5	54306.8	677.5	40623.6
	677.75	3270.63	677.75	1580.63			677.75	57271.2	677.75	42465.7
	678	4886.94	678	4888.76			678	58823	678	45730.2
	678.25	1807.06	678.25	1057.8			678.25	55678.8	678.25	41855.5
	678.5	2646.39	678.5	994.164			678.5	56453.8	678.5	41748.2
	678.75	1432.98	678.75	-700.609			678.75	55176.1	678.75	40009.9
	679	3059.13	679	-2673.32			679	56738.1	679	37993.6
	679.25	3677.86	679.25	-138.969			679.25	57292.6	679.25	40484.3
	679.5	3433.77	679.5	-2698.15			679.5	56984.4	679.5	37881.7
	679.75	1202.47	679.75	-2114.03			679.75	54689	679.75	38422.3
	680	3144.11	680	-2874.39			680	56566.7	680	37618.4
	680.25	97.3438	680.25	-1419.48			680.25	53456	680.25	39030
	680.5	2510.52	680.5	2725.16			680.5	55805.2	680.5	43131.1
	680.75	565.234	680.75	1464.59			680.75	53796.3	680.75	41827.2
	681	1820.13	681	1317.2			681	54987.3	681	41636.3
	681.25	2166.27	681.25	-791.211			681.25	55269.7	681.25	39484.7
	681.5	1651.23	681.5	1535.14			681.5	54691.1	681.5	41767.6
	681.75	1918.75	681.75	-139.484			681.75	54895	681.75	40049.7
	682	1531.05	682	1099.94			682	54443.7	682	41246
	682.25	2224.38	682.25	2242.83			682.25	55073.6	682.25	42345.5
	682.5	2081.05	682.5	-2560.87			682.5	54866.8	682.5	37498.6
	682.75	3030.69	682.75	3734.04			682.75	55753.1	682.75	43750.3
	683	-115.039	683	3477.4			683	52544.1	683	43450.5
	683.25	1514.1	683.25	803.539			683.25	54109.9	683.25	40733.4
	683.5	1502.3	683.5	1389.34			683.5	54034.9	683.5	41276.1
	683.75	4198.79	683.75	3383.79			683.75	56668.2	683.75	43227.5
	684	3139.16	684	-560.734			684	55545.5	684	39239.9
	684.25	1628.59	684.25	2239.82			684.25	53971.9	684.25	41997.4
	684.5	1063.68	684.5	1388.33			684.5	53344	684.5	41102.9
	684.75	1738.82	684.75	611.461			684.75	53956.3	684.75	40283.1
	685	2896.17	685	952.5			685	55050.7	685	40581
	685.25	1441.38	685.25	3035.12			685.25	53533.1	685.25	42620.7
	685.5	3262.15	685.5	1069.1			685.5	55291.2	685.5	40611.8
	685.75	3141.2	685.75	-705.516			685.75	55107.6	685.75	38794.3
	686	752.477	686	1840.19			686	52656.1	686	41297.2
	686.25	2761.9	686.25	2174.2			686.25	54603	686.25	41588.3
	686.5	4219.44	686.5	3053.27			686.5	55998	686.5	42424.6
	686.75	4660.09	686.75	728.531			686.75	56376.2	686.75	40057
	687	2907.18	687	-147.359			687	54560.9	687	39138.4
	687.25	1985.17	687.25	3020.91			687.25	53576.5	687.25	42263.9
	687.5	1152.05	687.5	2172.05			687.5	52681.1	687.5	41372.3
	687.75	836.563	687.75	6629.23			687.75	52303.5	687.75	45786.7
	688	4146.71	688	3043.83			688	55551.3	688	42158.8
	688.25	3913.36	688.25	1921.02			688.25	55255.9	688.25	40993.3
	688.5	1700.73	688.5	3166.02			688.5	52981.1	688.5	42195.7
	688.75	3230.49	688.75	2975.58			688.75	54449	688.75	41962.7
	689	1813.56	689	3874.96			689	52970	689	42819.5
	689.25	2173.99	689.25	1597.58			689.25	53268.5	689.25	40499.6
	689.5	2137.98	689.5	3385.92			689.5	53170.8	689.5	42245.4
	689.75	-414.398	689.75	1639.2			689.75	50556.6	689.75	40456.3
	690	434.813	690	-73.2578			690	51344	690	38701.4
	690.25	530.789	690.25	2839.48			690.25	51378.4	690.25	41571.6
	690.5	2484.41	690.5	870.906			690.5	53270.4	690.5	39560.7
	690.75	702.195	690.75	1591.51			690.75	51426.6	690.75	40238.9
	691	-460.172	691	3750.72			691	50202.7	691	42355.8
	691.25	2433.73	691.25	1792.65			691.25	53035.1	691.25	40355.4
	691.5	1046.27	691.5	1799.13			691.5	51586.3	691.5	40319.6
	691.75	3046.17	691.75	-599.328			691.75	53524.9	691.75	37878.8
	692	4246.48	692	1579.24			692	54663.9	692	40015.1
	692.25	3803.7	692.25	125.844			692.25	54159.9	692.25	38519.6
	692.5	3469.42	692.5	80.1953			692.5	53764.4	692.5	38431.7
	692.75	2049.78	692.75	647.141			692.75	52283.8	692.75	38956.5
	693	1222.14	693	1467.61			693	51395	693	39734.9
	693.25	816.789	693.25	3601.55			693.25	50928.6	693.25	41826.7
	693.5	1993.61	693.5	3886.09			693.5	52044.6	693.5	42069.1
	693.75	328.805	693.75	3996.91			693.75	50318.9	693.75	42138
	694	4280.88	694	4836.21			694	54210.1	694	42935.3
	694.25	4276.15	694.25	3110.41			694.25	54144.7	694.25	41167.4
	694.5	2779.55	694.5	1214.27			694.5	52587.3	694.5	39229.3
	694.75	4458.53	694.75	2417.88			694.75	54205.6	694.75	40391
	695	2416.2	695	2924.59			695	52102.7	695	40855.8
	695.25	2571.92	695.25	-14.3906			695.25	52197.9	695.25	37874.9
	695.5	3904.8	695.5	1424.7			695.5	53470.3	695.5	39272.2
	695.75	6064.84	695.75	3216.63			695.75	55570	695.75	41022.2
	696	4326.56	696	2236.26			696	53771.2	696	40000.1
	696.25	2350.77	696.25	2354.8			696.25	51735.1	696.25	40076.9
	696.5	3917.73	696.5	4792.12			696.5	53241.8	696.5	42472.4
	696.75	5079.05	696.75	3591.35			696.75	54343	696.75	41230
	697	2810.04	697	3648.98			697	52013.8	697	41245.9
	697.25	3302.77	697.25	1701.65			697.25	52446.4	697.25	39256.9
	697.5	4626.82	697.5	3245.4			697.5	53710.5	697.5	40759
	697.75	7323.52	697.75	5339.64			697.75	56347.2	697.75	42811.6
	698	7685.87	698	2797.83			698	56649.5	698	40228.3
	698.25	7167.66	698.25	3823.62			698.25	56071.6	698.25	41212.5
	698.5	8273.34	698.5	1830.16			698.5	57117.4	698.5	39177.6
	698.75	4896.62	698.75	2951.13			698.75	53680.9	698.75	40256.9
	699	9144.81	699	4303.4			699	57869.5	699	41567.8
	699.25	9759.1	699.25	-326.133			699.25	58424.1	699.25	36896.8
	699.5	9406.68	699.5	2525.77			699.5	58012.1	699.5	39707.3
	699.75	10010.5	699.75	3978.62			699.75	58556.5	699.75	41118.9
	700	10681.6	700	3653.63			700	59168.1	700	40752.4
	700.25	12376.5	700.25	3751.91			700.25	60803.5	700.25	40809.4
	700.5	10445.7	700.5	2200.46			700.5	58813.4	700.5	39216.7
	700.75	9744.49	700.75	1403.69			700.75	58052.9	700.75	38378.6
	701	8507.19	701	5300.58			701	56756.3	701	42234.2
	701.25	8714.1	701.25	1736.64			701.25	56904	701.25	38629.1
	701.5	7692.42	701.5	5489.08			701.5	55823.3	701.5	42340.3
	701.75	7855.23	701.75	2750.8			701.75	55927	701.75	39560.9
	702	8890.73	702	5549.61			702	56903.4	702	42318.6
	702.25	5502.48	702.25	5357.65			702.25	53456.3	702.25	42085.5
	702.5	10481.7	702.5	7404.97			702.5	58376.5	702.5	44091.8
	702.75	8161.13	702.75	3250.68			702.75	55997.1	702.75	39896.4
	703	6476.09	703	6506.91			703	54253.3	703	43111.7
	703.25	8325.38	703.25	6395.2			703.25	56043.9	703.25	42958.9
	703.5	5841.83	703.5	5341.84			703.5	53501.6	703.5	41864.6
	703.75	7313.91	703.75	3418.7			703.75	54915.1	703.75	39900.6
	704	6502.7	704	5520.19			704	54045.3	704	41961.2
	704.25	8733.92	704.25	5659.87			704.25	56218	704.25	42060
	704.5	9568.38	704.5	5236.52			704.5	56994.1	704.5	41595.7
	704.75	6845.13	704.75	6150.8			704.75	54212.4	704.75	42469.3
	705	10466	705	9149.24			705	57774.8	705	45426.9
	705.25	11597.5	705.25	10001.8			705.25	58848	705.25	46238.7
	705.5	12799	705.5	16147.3			705.5	59991.5	705.5	52343.4
	705.75	13472.1	705.75	14481.9			705.75	60606.3	705.75	50637.3
	706	12262.2	706	15527.6			706	59338.2	706	51642.4
	706.25	11191.3	706.25	22137.3			706.25	58209.4	706.25	58211.5
	706.5	17002.5	706.5	25587.6			706.5	63962.5	706.5	61621.2
	706.75	18244.8	706.75	31006.4			706.75	65146.8	706.75	66999.3
	707	24217.6	707	32750.7			707	71061.8	707	68703.1
	707.25	30783.8	707.25	42418.9			707.25	77570.1	707.25	78330.8
	707.5	34759.5	707.5	53049.4			707.5	81488.1	707.5	88920.8
	707.75	40314.5	707.75	63138.7			707.75	86985.4	707.75	98969.7
	708	48521.8	708	74179.5			708	95134.9	708	109970
	708.25	59317.3	708.25	90036.2			708.25	105873	708.25	125786
	708.5	67139.7	708.5	103180			708.5	113638	708.5	138890
	708.75	83874.6	708.75	120520			708.75	130315	708.75	156189
	709	96544.1	709	138453			709	142927	709	174082
	709.25	114617	709.25	158428			709.25	160942	709.25	194017
	709.5	130135	709.5	178715			709.5	176403	709.5	214264
	709.75	147890	709.75	190848			709.75	194101	709.75	226356
	710	165434	710	205163			710	211588	710	240631
	710.25	181310	710.25	217644			710.25	227406	710.25	253072
	710.5	194321	710.5	226496			710.5	240360	710.5	261883
	710.75	213660	710.75	233714			710.75	259643	710.75	269062
	711	224494	711	231715			711	270420	711	267023
	711.25	231904	711.25	229527			711.25	277772	711.25	264795
	711.5	237895	711.5	227224			711.5	283706	711.5	262451
	711.75	236510	711.75	214368			711.75	282265	711.75	249555
	712	233274	712	206055			712	278972	712	241203
	712.25	229926	712.25	196959			712.25	275567	712.25	232067
	712.5	221158	712.5	184509			712.5	266742	712.5	219577
	712.75	208394	712.75	169034			712.75	253922	712.75	204062
	713	190791	713	159025			713	236263	713	194013
	713.25	174811	713.25	146223			713.25	220227	713.25	181171
	713.5	159900	713.5	135897			713.5	205258	713.5	170806
	713.75	146182	713.75	122926			713.75	191485	713.75	157795
	714	135947	714	119897			714	181193	714	154726
	714.25	125453	714.25	109321			714.25	170643	714.25	144110
	714.5	117087	714.5	102084			714.5	162221	714.5	136834
	714.75	107122	714.75	96367.8			714.75	152199	714.75	131078
	715	97185	715	86976.5			715	142206	715	121647
	715.25	92788.8	715.25	85112.8			715.25	137754	715.25	119743
	715.5	89216.3	715.5	82539.3			715.5	134125	715.5	117130
	715.75	83800	715.75	79022.2			715.75	128653	715.75	113574
	716	75760.6	716	76262.4			716	120558	716	110774
	716.25	72717.2	716.25	71953			716.25	117459	716.25	106425
	716.5	69990.8	716.5	69214.8			716.5	114677	716.5	103648
	716.75	67039.8	716.75	68673.5			716.75	111670	716.75	103067
	717	64655.5	717	61451.5			717	109230	717	95805.7
	717.25	61867.5	717.25	64674			717.25	106386	717.25	98988.9
	717.5	59225.4	717.5	63295.6			717.5	103689	717.5	97571.3
	717.75	60330.1	717.75	61449.2			717.75	104738	717.75	95685.6
	718	54459.4	718	62087.6			718	98811.7	718	96284.7
	718.25	54536.3	718.25	59761.1			718.25	98833.2	718.25	93919
	718.5	52907.4	718.5	55524.3			718.5	97149	718.5	89643
	718.75	50952.1	718.75	55308.8			718.75	95138.4	718.75	89388.3
	719	51294.1	719	58996.2			719	95425.3	719	93036.5
	719.25	47973	719.25	61336.4			719.25	92048.9	719.25	95337.7
	719.5	47373.2	719.5	60602.3			719.5	91394	719.5	94564.5
	719.75	51752	719.75	60210			719.75	95717.8	719.75	94133.2
	720	51554.2	720	61736.1			720	95465	720	95620.2
	720.25	50930.1	720.25	64909.9			720.25	94785.9	720.25	98755
	720.5	53787.8	720.5	64156.5			720.5	97588.8	720.5	97962.7
	720.75	54918.6	720.75	65291.8			720.75	98664.7	720.75	99059.1
	721	54636.4	721	73621.1			721	98327.8	721	107349
	721.25	59009.6	721.25	76488.1			721.25	102646	721.25	110178
	721.5	58702.3	721.5	77033.2			721.5	102284	721.5	110684
	721.75	65413	721.75	82156.3			721.75	108940	721.75	115768
	722	69220.8	722	89333.2			722	112694	722	122906
	722.25	69213.4	722.25	92875.6			722.25	112632	722.25	126410
	722.5	74786.8	722.5	98304.4			722.5	118151	722.5	131800
	722.75	79340	722.75	99653.7			722.75	122649	722.75	133111
	723	80509.5	723	101218			723	123765	723	134636
	723.25	82991.9	723.25	102061			723.25	126193	723.25	135440
	723.5	87327.2	723.5	104134			723.5	130474	723.5	137475
	723.75	89679	723.75	106707			723.75	132772	723.75	140010
	724	93335.4	724	106000			724	136374	724	139264
	724.25	90874.1	724.25	105907			724.25	133858	724.25	139132
	724.5	92368.8	724.5	106895			724.5	135299	724.5	140082
	724.75	95517	724.75	104666			724.75	138393	724.75	137815
	725	92894.2	725	101162			725	135717	725	134273
	725.25	91137.5	725.25	95012.8			725.25	133906	725.25	128085
	725.5	87338.8	725.5	98498.6			725.5	130054	725.5	131532
	725.75	83038.4	725.75	96895.6			725.75	125699	725.75	129891
	726	84558.5	726	93173.7			726	127166	726	126131
	726.25	80426.2	726.25	89427.2			726.25	122980	726.25	122346
	726.5	78725.8	726.5	83961.6			726.5	121226	726.5	116842
	726.75	76528.3	726.75	84416.5			726.75	118975	726.75	117259
	727	76085.1	727	80688.6			727	118478	727	113493
	727.25	73012.2	727.25	77699.4			727.25	115352	727.25	110465
	727.5	69542.2	727.5	76332.6			727.5	111829	727.5	109060
	727.75	67407.2	727.75	77199.9			727.75	109641	727.75	109890
	728	65668.7	728	72873			728	107849	728	105525
	728.25	63191.4	728.25	71290.4			728.25	105318	728.25	103904
	728.5	60152.8	728.5	72376			728.5	102227	728.5	104952
	728.75	57077.4	728.75	66390.6			728.75	99098	728.75	98928.5
	729	56986.9	729	67388.9			729	98954.5	729	99888.7
	729.25	57101.5	729.25	67603.2			729.25	99016.2	729.25	100065
	729.5	56467.5	729.5	65888.2			729.5	98329.2	729.5	98312.4
	729.75	54399.8	729.75	67402.4			729.75	96208.6	729.75	99788.8
	730	51804.5	730	68374.1			730	93560.6	730	100723
	730.25	53305.1	730.25	70928.5			730.25	95008.4	730.25	103239
	730.5	53004.6	730.5	70186.8			730.5	94655.2	730.5	102460
	730.75	56378.2	730.75	70588.8			730.75	97976.2	730.75	102824
	731	55647.7	731	69640			731	97193.1	731	101838
	731.25	54831.2	731.25	69810.2			731.25	96324	731.25	101970
	731.5	58033.9	731.5	72790.9			731.5	99474.3	731.5	104913
	731.75	57757.5	731.75	74167.4			731.75	99145.5	731.75	106252
	732	55279.4	732	70452.5			732	96615	732	102500
	732.25	53300	732.25	67953.1			732.25	94583.2	732.25	99963
	732.5	53819.2	732.5	73079.7			732.5	95050.3	732.5	105052
	732.75	54204.3	732.75	73092.4			732.75	95383.2	732.75	105027
	733	55348.5	733	69837.6			733	96475.2	733	101735
	733.25	58650.2	733.25	69692.1			733.25	99724.8	733.25	101552
	733.5	58635.2	733.5	72251.5			733.5	99657.8	733.5	104074
	733.75	57114.9	733.75	72901.8			733.75	98085.5	733.75	104687
	734	56432.5	734	71230.2			734	97351.2	734	102978
	734.25	57567.8	734.25	73309.7			734.25	98434.5	734.25	105021
	734.5	57691.2	734.5	75968.7			734.5	98506	734.5	107642
	734.75	58508.6	734.75	73323.6			734.75	99271.7	734.75	104960
	735	58149.2	735	73297.6			735	98860.6	735	104897
	735.25	60394.9	735.25	78054			735.25	101055	735.25	109616
	735.5	59574.7	735.5	74090.2			735.5	100183	735.5	105615
	735.75	58739.3	735.75	75262.3			735.75	99295.9	735.75	106750
	736	57846.4	736	80523.2			736	98351.5	736	111974
	736.25	59829.3	736.25	78295.2			736.25	100283	736.25	109709
	736.5	56539	736.5	78260.8			736.5	96941.2	736.5	109638
	736.75	57724.9	736.75	76535.3			736.75	98075.8	736.75	107875
	737	61459.6	737	79970.2			737	101759	737	111273
	737.25	59559.3	737.25	80267.9			737.25	99807.7	737.25	111534
	737.5	57050	737.5	76389.6			737.5	97247.3	737.5	107619
	737.75	60013.8	737.75	76715			737.75	100160	737.75	107907
	738	58412.7	738	79524			738	98507.7	738	110680
	738.25	60959.7	738.25	79771			738.25	101004	738.25	110890
	738.5	58877.5	738.5	78762.9			738.5	98870.5	738.5	109845
	738.75	59711.6	738.75	79082.2			738.75	99653.7	738.75	110128
	739	58474.8	739	78037.4			739	98366	739	109046
	739.25	61522.4	739.25	82209.3			739.25	101363	739.25	113181
	739.5	63343.5	739.5	80448.6			739.5	103133	739.5	111384
	739.75	62939.7	739.75	82122.2			739.75	102679	739.75	113021
	740	62982.6	740	81234.5			740	102671	740	112097
	740.25	60559.8	740.25	81690.6			740.25	100198	740.25	112516
	740.5	61278	740.5	80991.3			740.5	100865	740.5	111781
	740.75	63093	740.75	81116.3			740.75	102630	740.75	111869
	741	60627.8	741	82997.6			741	100114	741	113714
	741.25	65054.5	741.25	79656			741.25	104490	741.25	110336
	741.5	62587.7	741.5	82202.8			741.5	101973	741.5	112846
	741.75	61268.7	741.75	83427.1			741.75	100604	741.75	114034
	742	63050.3	742	82986.2			742	102335	742	113557
	742.25	64806.4	742.25	78768.6			742.25	104041	742.25	109303
	742.5	65918.4	742.5	83171.3			742.5	105103	742.5	113670
	742.75	67039.8	742.75	85470.8			742.75	106175	742.75	115933
	743	66871.9	743	86934.5			743	105957	743	117361
	743.25	63074.6	743.25	80869.1			743.25	102109	743.25	111259
	743.5	64389.8	743.5	78510.7			743.5	103375	743.5	108865
	743.75	64335.3	743.75	79419.9			743.75	103270	743.75	109738
	744	63933	744	81014.8			744	102818	744	111297
	744.25	63758.9	744.25	84874.4			744.25	102594	744.25	115120
	744.5	65400.2	744.5	84299.4			744.5	104186	744.5	114509
	744.75	64748	744.75	79821			744.75	103484	744.75	109995
	745	64921.9	745	83928.8			745	103608	745	114067
	745.25	64824.8	745.25	82453.8			745.25	103462	745.25	112556
	745.5	62702	745.5	84062.6			745.5	101290	745.5	114129
	745.75	65220.5	745.75	90283.8			745.75	103759	745.75	120314
	746	65554.6	746	82131.7			746	104043	746	112126
	746.25	67141.2	746.25	81113.6			746.25	105581	746.25	111072
	746.5	66464.4	746.5	82572.1			746.5	104855	746.5	112495
	746.75	64968.8	746.75	83681.8			746.75	103310	746.75	113569
	747	67258.1	747	87693.7			747	105550	747	117545
	747.25	68492.7	747.25	82550.7			747.25	106735	747.25	112367
	747.5	66837.7	747.5	84149.1			747.5	105031	747.5	113930
	747.75	68027.2	747.75	84543.7			747.75	106172	747.75	114289
	748	64926.4	748	81499.5			748	103022	748	111209
	748.25	67439.6	748.25	81373.7			748.25	105486	748.25	111048
	748.5	67662.3	748.5	83181.6			748.5	105660	748.5	112820
	748.75	67927.3	748.75	82709.6			748.75	105876	748.75	112313
	749	68366.1	749	82712.9			749	106267	749	112280
	749.25	65393.3	749.25	83377.9			749.25	103245	749.25	112910
	749.5	65779	749.5	83336.5			749.5	103582	749.5	112833
	749.75	65876.6	749.75	85633.4			749.75	103631	749.75	115095
	750	65096.2	750	83767.5			750	102802	750	113194
	750.25	69062.7	750.25	84647.6			750.25	106720	750.25	114038
	750.5	67406.2	750.5	83568.7			750.5	105015	750.5	112924
	750.75	66540.3	750.75	83807.9			750.75	104101	750.75	113128
	751	66514.6	751	87047.2			751	104027	751	116332
	751.25	70216.6	751.25	83087			751.25	107681	751.25	112337
	751.5	65714.6	751.5	83421.2			751.5	103130	751.5	112636
	751.75	65779.2	751.75	82240			751.75	103147	751.75	111420
	752	65472.1	752	85069.7			752	102792	752	114215
	752.25	67969.7	752.25	85917.5			752.25	105241	752.25	115027
	752.5	67108.8	752.5	85598			752.5	104332	752.5	114673
	752.75	67689.5	752.75	83771			752.75	104865	752.75	112811
	753	68688.1	753	83611.2			753	105816	753	112616
	753.25	68062	753.25	82085.7			753.25	105142	753.25	111056
	753.5	70007.7	753.5	81943			753.5	107040	753.5	110878
	753.75	69155.1	753.75	84204.7			753.75	106139	753.75	113105
	754	67927.8	754	81079.3			754	104864	754	109945
	754.25	66790	754.25	84113.9			754.25	103679	754.25	112945
	754.5	63935.3	754.5	87419.2			754.5	100777	754.5	116215
	754.75	67723.1	754.75	88460.2			754.75	104517	754.75	117222
	755	68557.7	755	86546.1			755	105304	755	115273
	755.25	67643.2	755.25	84537.1			755.25	104342	755.25	113229
	755.5	65772.3	755.5	86097.8			755.5	102424	755.5	114755
	755.75	66238	755.75	86762.8			755.75	102842	755.75	115386
	756	66719.8	756	84648.4			756	103277	756	113237
	756.25	69240.1	756.25	87235.8			756.25	105750	756.25	115790
	756.5	68873.9	756.5	84938.6			756.5	105336	756.5	113458
	756.75	68480.8	756.75	83931.3			756.75	104896	756.75	112416
	757	72149.1	757	83671			757	108517	757	112122
	757.25	67280.3	757.25	82853.6			757.25	103601	757.25	111270
	757.5	68955.9	757.5	82907			757.5	105230	757.5	111289
	757.75	70129.6	757.75	85532.3			757.75	106357	757.75	113880
	758	63828.2	758	83223.6			758	100009	758	111537
	758.25	65784.4	758.25	82580.1			758.25	101918	758.25	110859
	758.5	68165	758.5	83547.2			758.5	104252	758.5	111792
	758.75	65929.1	758.75	84915			758.75	101969	758.75	113125
	759	68722.9	759	80044.1			759	104716	759	108221
	759.25	67855.2	759.25	82225.3			759.25	103802	759.25	110368
	759.5	64325.4	759.5	82735.3			759.5	100226	759.5	110843
	759.75	66958.2	759.75	83324.6			759.75	102812	759.75	111399
	760	64803.6	760	81725			760	100611	760	109765
	760.25	67719.1	760.25	81884.1			760.25	103480	760.25	109890
	760.5	65407.5	760.5	84934.3			760.5	101122	760.5	112906
	760.75	65840.1	760.75	86784.8			760.75	101508	760.75	114723
	761	66172.5	761	81177.3			761	101794	761	109081
	761.25	63752.7	761.25	75697.6			761.25	99328.4	761.25	103568
	761.5	63983.7	761.5	81855.9			761.5	99513.1	761.5	109692
	761.75	64453.6	761.75	82095.9			761.75	99937	761.75	109899
	762	66273	762	81863.8			762	101710	762	109633
	762.25	65125.5	762.25	84295.4			762.25	100517	762.25	112031
	762.5	66114.3	762.5	85079.1			762.5	101460	762.5	112780
	762.75	66056.2	762.75	82021			762.75	101356	762.75	109689
	763	68703.5	763	80964.1			763	103957	763	108598
	763.25	64863.9	763.25	81627.4			763.25	100072	763.25	109228
	763.5	64912.7	763.5	79912.6			763.5	100075	763.5	107479
	763.75	64858.4	763.75	80126.3			763.75	99974.6	763.75	107660
	764	67822.1	764	80253.2			764	102893	764	107753
	764.25	65828.6	764.25	77445.1			764.25	100854	764.25	104911
	764.5	66397.8	764.5	79704.7			764.5	101377	764.5	107137
	764.75	66784.1	764.75	84262.9			764.75	101718	764.75	111662
	765	65611.5	765	79011.3			765	100500	765	106377
	765.25	64286.6	765.25	79078.7			765.25	99129.7	765.25	106411
	765.5	65536.8	765.5	78361.9			765.5	100335	765.5	105661
	765.75	63350.6	765.75	84144.5			765.75	98103	765.75	111410
	766	67690.1	766	78912.1			766	102397	766	106145
	766.25	64761.2	766.25	77815.3			766.25	99423.2	766.25	105015
	766.5	66239.5	766.5	80610.1			766.5	100856	766.5	107776
	766.75	65893	766.75	78106.3			766.75	100465	766.75	105239
	767	64587.1	767	82695.2			767	99113.8	767	109795
	767.25	65870.8	767.25	78909.7			767.25	100352	767.25	105976
	767.5	66780.1	767.5	81532.1			767.5	101217	767.5	108566
	767.75	62807.6	767.75	78706.7			767.75	97199.4	767.75	105707
	768	64684.9	768	81552.1			768	99031.9	768	108520
	768.25	64655.3	768.25	80257			768.25	98957.4	768.25	107191
	768.5	63343.2	768.5	82263.4			768.5	97600.6	768.5	109165
	768.75	64780.7	768.75	80184.2			768.75	98993.4	768.75	107053
	769	68402.2	769	80574.6			769	102570	769	107410
	769.25	66368.6	769.25	79234.3			769.25	100492	769.25	106037
	769.5	67135.8	769.5	81004.2			769.5	101215	769.5	107774
	769.75	64230.8	769.75	81480.6			769.75	98265.2	769.75	108218
	770	63648.5	770	78594.3			770	97638.5	770	105299
	770.25	64733	770.25	76594.5			770.25	98678.5	770.25	103266
	770.5	65610.8	770.5	79990.8			770.5	99512	770.5	106630
	770.75	65096.8	770.75	81823.3			770.75	98953.6	770.75	108429
	771	64190.7	771	80206.8			771	98003.3	771	106780
	771.25	62558.9	771.25	80665.5			771.25	96327.3	771.25	107206
	771.5	66989	771.5	82612.8			771.5	100713	771.5	109121
	771.75	63263.8	771.75	76790.6			771.75	96943.9	771.75	103266
	772	62252.1	772	82218.7			772	95888.2	772	108662
	772.25	62875	772.25	80061			772.25	96467.1	772.25	106472
	772.5	65092.7	772.5	79078.2			772.5	98640.8	772.5	105456
	772.75	65049.1	772.75	80720.3			772.75	98553.3	772.75	107066
	773	63817.4	773	83423.1			773	97277.7	773	109736
	773.25	61801.5	773.25	82544.4			773.25	95218.1	773.25	108825
	773.5	62110.5	773.5	82242.2			773.5	95483.3	773.5	108491
	773.75	63673.1	773.75	84127.2			773.75	97002.1	773.75	110343
	774	61590.1	774	81016.8			774	94875.5	774	107201
	774.25	61791.9	774.25	81526.5			774.25	95033.7	774.25	107678
	774.5	63406.9	774.5	81505			774.5	96605.1	774.5	107624
	774.75	62490.7	774.75	79873.7			774.75	95645.4	774.75	105961
	775	62398	775	83033			775	95509.3	775	109088
	775.25	62813.7	775.25	80373.7			775.25	95881.6	775.25	106397
	775.5	62661.4	775.5	80974.4			775.5	95685.8	775.5	106965
	775.75	63462.3	775.75	80836.9			775.75	96443.4	775.75	106796
	776	62988.5	776	80910.6			776	95926.3	776	106837
	776.25	60366.1	776.25	80434.9			776.25	93260.8	776.25	106330
	776.5	60849.3	776.5	81733.7			776.5	93700.7	776.5	107597
	776.75	63462.9	776.75	85275			776.75	96271.2	776.75	111106
	777	61894.2	777	82370.7			777	94659.4	777	108170
	777.25	62597.3	777.25	81934.9			777.25	95319.6	777.25	107702
	777.5	61752.5	777.5	79720.1			777.5	94431.8	777.5	105455
	777.75	64319.9	777.75	78607.7			777.75	96956.2	777.75	104311
	778	63509.1	778	74800.5			778	96102.6	778	100472
	778.25	61949.6	778.25	78301.3			778.25	94500.2	778.25	103941
	778.5	62006.9	778.5	79550.9			778.5	94514.6	778.5	105159
	778.75	63361.7	778.75	79785.1			778.75	95826.8	778.75	105361
	779	61621.5	779	79292.7			779	94043.9	779	104837
	779.25	62027.6	779.25	75509.8			779.25	94407.3	779.25	101023
	779.5	58900.7	779.5	77781.1			779.5	91237.9	779.5	103263
	779.75	60674.1	779.75	79742.2			779.75	92968.7	779.75	105192
	780	60259.9	780	80509.9			780	92512	780	105928
	780.25	62454.1	780.25	82268.7			780.25	94663.8	780.25	107656
	780.5	61663.4	780.5	80479.2			780.5	93830.6	780.5	105835
	780.75	58634.4	780.75	77379			780.75	90759.4	780.75	102703
	781	62919.6	781	78457.6			781	95002.2	781	103750
	781.25	63635.9	781.25	75556.8			781.25	95676.3	781.25	100818
	781.5	61634.3	781.5	78950			781.5	93632.5	781.5	104180
	781.75	60535.7	781.75	78621.6			781.75	92491.7	781.75	103820
	782	64344.5	782	77196.9			782	96258.4	782	102364
	782.25	57817.5	782.25	77564.1			782.25	89689.4	782.25	102700
	782.5	61098.1	782.5	79445.3			782.5	92927.9	782.5	104550
	782.75	59832.3	782.75	77087.8			782.75	91620.1	782.75	102161
	783	59241.4	783	79155.4			783	90987.4	783	104198
	783.25	57958	783.25	80324.9			783.25	89662	783.25	105336
	783.5	57039.2	783.5	77184.8			783.5	88701.5	783.5	102165
	783.75	58336.5	783.75	75259.4			783.75	89957	783.75	100209
	784	62578	784	76495.3			784	94156.7	784	101413
	784.25	63469.4	784.25	75489.2			784.25	95006.5	784.25	100376
	784.5	61506.6	784.5	78347.5			784.5	93002	784.5	103203
	784.75	59297.9	784.75	76104.7			784.75	90751.7	784.75	100930
	785	56765.3	785	76232.8			785	88177.6	785	101027
	785.25	62577.6	785.25	75138.5			785.25	93948.5	785.25	99901.8
	785.5	59910.4	785.5	76619			785.5	91239.8	785.5	101351
	785.75	60994.4	785.75	75960.3			785.75	92282.3	785.75	100662
	786	61661.3	786	74433.1			786	92908	786	99103.9
	786.25	61828.9	786.25	73847.9			786.25	93034.2	786.25	98487.9
	786.5	60485.9	786.5	73959.5			786.5	91650	786.5	98568.8
	786.75	60683.8	786.75	74187.1			786.75	91806.6	786.75	98765.6
	787	59112.9	787	77200.2			787	90194.6	787	101748
	787.25	58947.7	787.25	76377.9			787.25	89988.3	787.25	100895
	787.5	60404.9	787.5	78850			787.5	91404.4	787.5	103337
	787.75	58935.1	787.75	78801.4			787.75	89893.6	787.75	103258
	788	57828.5	788	76100.8			788	88746	788	100526
	788.25	58636.4	788.25	78495.4			788.25	89513	788.25	102890
	788.5	58315.4	788.5	78678.2			788.5	89151.1	788.5	103043
	788.75	57146.1	788.75	74913.9			788.75	87941	788.75	99247.9
	789	56602.5	789	78051.5			789	87356.7	789	102355
	789.25	57388.4	789.25	76721.2			789.25	88101.8	789.25	100994
	789.5	58785.2	789.5	75516			789.5	89458	789.5	99758.9
	789.75	58708.8	789.75	74331.4			789.75	89340.9	789.75	98543.8
	790	59871.5	790	75722.4			790	90463	790	99904.6
	790.25	60747.9	790.25	76180.3			790.25	91298.8	790.25	100332
	790.5	59992.8	790.5	75027.2			790.5	90503.3	790.5	99148.9
	790.75	61272.3	790.75	78348.7			790.75	91742.3	790.75	102440
	791	61236.4	791	72580.1			791	91666	791	96641.3
	791.25	60834.2	791.25	74593.6			791.25	91223.4	791.25	98624.7
	791.5	59142.4	791.5	73465.5			791.5	89491.4	791.5	97466.5
	791.75	58933.6	791.75	76648.4			791.75	89242.3	791.75	100619
	792	59321	792	77954.7			792	89589.4	792	101895
	792.25	57075.4	792.25	75466.5			792.25	87303.7	792.25	99377.3
	792.5	58570.2	792.5	74530.5			792.5	88758.3	792.5	98411.3
	792.75	58576.8	792.75	78906.7			792.75	88724.8	792.75	102758
	793	56706.2	793	78214.5			793	86814.3	793	102035
	793.25	58196	793.25	72833.8			793.25	88264.1	793.25	96624.8
	793.5	55882.9	793.5	73205.6			793.5	85911	793.5	96966.7
	793.75	59228.5	793.75	72679.5			793.75	89216.7	793.75	96410.7
	794	60639.9	794	77078			794	90588.3	794	100779
	794.25	58474.9	794.25	79204.8			794.25	88383.4	794.25	102876
	794.5	58260.5	794.5	73642.8			794.5	88129.2	794.5	97284.7
	794.75	59867	794.75	74916.9			794.75	89696.1	794.75	98529
	795	59904.1	795	77422.8			795	89693.5	795	101005
	795.25	56179.5	795.25	77936			795.25	85929.3	795.25	101489
	795.5	57442.2	795.5	78280.2			795.5	87152.4	795.5	101803
	795.75	59601.9	795.75	73978.5			795.75	89272.6	795.75	97472
	796	61832	796	76479.1			796	91463.3	796	99943
	796.25	60934.9	796.25	75815.4			796.25	90526.7	796.25	99249.8
	796.5	60606.4	796.5	74452.3			796.5	90158.8	796.5	97857.1
	796.75	60861.4	796.75	76874.5			796.75	90374.5	796.75	100250
	797	58197.4	797	75326.8			797	87671.3	797	98672.7
	797.25	57411.9	797.25	76712.4			797.25	86846.4	797.25	100029
	797.5	59354.4	797.5	74399.7			797.5	88749.7	797.5	97686.8
	797.75	60757.1	797.75	75364.3			797.75	90113.3	797.75	98622
	798	60076.6	798	75598.9			798	89393.7	798	98827.3
	798.25	60168.2	798.25	74390.6			798.25	89446.2	798.25	97589.7
	798.5	59851.5	798.5	75520.8			798.5	89090.4	798.5	98690.6
	798.75	58916.2	798.75	73880.4			798.75	88116.2	798.75	97021
	799	60386.5	799	75939.9			799	89547.6	799	99051.2
	799.25	59667.8	799.25	75270.1			799.25	88789.9	799.25	98352.3
	799.5	58010.7	799.5	74378.8			799.5	87094.1	799.5	97431.8
	799.75	58484.7	799.75	72271.3			799.75	87529.2	799.75	95295.2
	800	60026.7	800	73434.3			800	89032.4	800	96429
	800.25	62402.6	800.25	75795.5			800.25	91369.7	800.25	98761.2
	800.5	62715.1	800.5	73911.2			800.5	91643.6	800.5	96847.9
	800.75	60330.8	800.75	73355.5			800.75	89220.6	800.75	96263.1
	801	59356.4	801	71599.8			801	88207.7	801	94478.5
	801.25	58205.4	801.25	74022.9			801.25	87018.2	801.25	96872.7
	801.5	59241.1	801.5	75180.8			801.5	88015.4	801.5	98001.6
	801.75	56546.3	801.75	74110.2			801.75	85282.1	801.75	96902.2
	802	57578.2	802	74461.4			802	86275.6	802	97224.5
	802.25	61842.3	802.25	74665.7			802.25	90501.3	802.25	97400
	802.5	59284.9	802.5	75789.8			802.5	87905.7	802.5	98495.3
	802.75	60628.1	802.75	72189.2			802.75	89210.6	802.75	94865.9
	803	60269.6	803	74346.7			803	88814	803	96994.7
	803.25	59982.1	803.25	75176.8			803.25	88488.2	803.25	97796
	803.5	59870.7	803.5	74271.9			803.5	88338.8	803.5	96862.5
	803.75	58382.6	803.75	77536.6			803.75	86812.6	803.75	100099
	804	58988.3	804	76043.2			804	87380.2	804	98576.6
	804.25	60723.7	804.25	72717.4			804.25	89077.7	804.25	95222.2
	804.5	59112.4	804.5	69902.4			804.5	87428.4	804.5	92378.6
	804.75	57700.8	804.75	75473.7			804.75	85979	804.75	97921.4
	805	58353.3	805	76694			805	86593.6	805	99113.1
	805.25	55913.8	805.25	73133.2			805.25	84116.3	805.25	95523.9
	805.5	57652.5	805.5	73531.7			805.5	85817.3	805.5	95894
	805.75	58257.5	805.75	73658.7			805.75	86384.5	805.75	95992.6
	806	60577	806	73262.6			806	88666.3	806	95568.1
	806.25	58240.8	806.25	75898.3			806.25	86292.5	806.25	98175.5
	806.5	56124.5	806.5	74551.3			806.5	84138.6	806.5	96800.2
	806.75	60184	806.75	73177.8			806.75	88160.6	806.75	95398.3
	807	61488.1	807	73039.2			807	89427.2	807	95231.5
	807.25	58189.4	807.25	70738.2			807.25	86091.1	807.25	92902.2
	807.5	56377.7	807.5	74922.8			807.5	84242	807.5	97058.7
	807.75	55879.8	807.75	71301.7			807.75	83706.6	807.75	93409.4
	808	58313.3	808	74030.4			808	86102.8	808	96110
	808.25	57605.3	808.25	72127.6			808.25	85357.7	808.25	94179.1
	808.5	60869.8	808.5	70374.5			808.5	88584.9	808.5	92397.9
	808.75	57336	808.75	74684.1			808.75	85013.9	808.75	96679.4
	809	57654.6	809	72974.2			809	85295.4	809	94941.5
	809.25	57533.3	809.25	73571.9			809.25	85136.9	809.25	95511.2
	809.5	57586.6	809.5	73456.7			809.5	85153.2	809.5	95368.1
	809.75	57814.1	809.75	71294			809.75	85343.8	809.75	93177.4
	810	55176.3	810	72991.3			810	82668.9	810	94846.8
	810.25	55715.9	810.25	73803.5			810.25	83171.6	810.25	95631.1
	810.5	54634.4	810.5	75229.4			810.5	82053.2	810.5	97029.2
	810.75	57132.7	810.75	70450.7			810.75	84514.7	810.75	92222.7
	811	58617.3	811	73478.5			811	85962.5	811	95222.7
	811.25	60070.3	811.25	72744.5			811.25	87378.8	811.25	94460.9
	811.5	61360.7	811.5	74495.5			811.5	88632.5	811.5	96184.2
	811.75	59583	811.75	71054.5			811.75	86818.1	811.75	92715.6
	812	58860.5	812	69859.4			812	86058.9	812	91492.7
	812.25	60381.5	812.25	70475.6			812.25	87543.4	812.25	92081.3
	812.5	58145.2	812.5	70572.7			812.5	85270.6	812.5	92150.8
	812.75	56931.6	812.75	74314.8			812.75	84020.4	812.75	95865.3
	813	57371.9	813	72097.2			813	84424.4	813	93620.2
	813.25	60159.3	813.25	71470.8			813.25	87175.4	813.25	92966.2
	813.5	60254.5	813.5	69545.5			813.5	87234.2	813.5	91013.4
	813.75	58499.7	813.75	70535			813.75	85443.1	813.75	91975.5
	814	59500.8	814	70373.8			814	86408	814	91786.8
	814.25	58101	814.25	71856.8			814.25	84971.9	814.25	93242.5
	814.5	61635.5	814.5	71741.9			814.5	88470.3	814.5	93100.2
	814.75	57023.1	814.75	72754.9			814.75	83821.7	814.75	94085.8
	815	59018.7	815	74034.5			815	85781.2	815	95338.1
	815.25	58134.8	815.25	71758.4			815.25	84861.2	815.25	93034.7
	815.5	57925.8	815.5	71499.4			815.5	84616.3	815.5	92748.4
	815.75	59627	815.75	69750.6			815.75	86281.5	815.75	90972.5
	816	55099.8	816	70724.3			816	81718.3	816	91919
	816.25	54001.4	816.25	71184.5			816.25	80584.1	816.25	92352
	816.5	57094.9	816.5	72882.5			816.5	83641.8	816.5	94022.8
	816.75	56371.3	816.75	69172			816.75	82882.3	816.75	90285.2
	817	56097.1	817	73823.9			817	82572.4	817	94910
	817.25	56855.7	817.25	71663.3			817.25	83295.3	817.25	92722.4
	817.5	55203.5	817.5	72455.2			817.5	81607.5	817.5	93487.2
	817.75	56377.4	817.75	72654.5			817.75	82745.8	817.75	93659.5
	818	57504.9	818	75410.1			818	83837.6	818	96388.2
	818.25	56201.2	818.25	73747.4			818.25	82498.4	818.25	94698.6
	818.5	58590.5	818.5	72929.3			818.5	84852.2	818.5	93853.5
	818.75	57481.5	818.75	71117.4			818.75	83707.8	818.75	92014.7
	819	57547.2	819	70971.9			819	83738	819	91842.4
	819.25	54910	819.25	71287.2			819.25	81065.4	819.25	92130.9
	819.5	58066.7	819.5	70275.9			819.5	84186.8	819.5	91092.8
	819.75	56973.5	819.75	69842.9			819.75	83058.3	819.75	90633
	820	56177.4	820	71159.5			820	82227	820	91922.9
	820.25	54854.5	820.25	70094.9			820.25	80869	820.25	90831.6
	820.5	57378.6	820.5	70912.6			820.5	83357.9	820.5	91622.6
	820.75	54838.9	820.75	68614.5			820.75	80783	820.75	89297.8
	821	56445.6	821	70397.2			821	82354.7	821	91053.9
	821.25	53181.8	821.25	71437.3			821.25	79055.9	821.25	92067.4
	821.5	56945.4	821.5	69454.2			821.5	82784.4	821.5	90057.8
	821.75	56069.6	821.75	67123.3			821.75	81873.7	821.75	87700.4
	822	56602.8	822	71204.7			822	82372.1	822	91755.2
	822.25	56177.3	822.25	71315.4			822.25	81911.7	822.25	91839.5
	822.5	54425.5	822.5	71015.7			822.5	80125.1	822.5	91513.4
	822.75	56905.7	822.75	70183.7			822.75	82570.5	822.75	90654.8
	823	56845.2	823	71144.2			823	82475.2	823	91589
	823.25	54156.7	823.25	70051.2			823.25	79752	823.25	90469.7
	823.5	56018.3	823.5	66715.9			823.5	81578.9	823.5	87108
	823.75	53566.5	823.75	71974.2			823.75	79092.5	823.75	92340
	824	53752	824	70186.5			824	79243.4	824	90526
	824.25	56881.4	824.25	72246.1			824.25	82338.4	824.25	92559.4
	824.5	56139.2	824.5	73005.9			824.5	81561.7	824.5	93292.9
	824.75	57140.4	824.75	68608.5			824.75	82528.4	824.75	88869.3
	825	56251.2	825	75075.6			825	81604.8	825	95310.3
	825.25	49725.9	825.25	72759.4			825.25	75045.1	825.25	92967.9
	825.5	52988.6	825.5	72863.9			825.5	78273.6	825.5	93046.3
	825.75	55666.6	825.75	66508.5			825.75	80917.3	825.75	86664.9
	826	56767.1	826	69025.2			826	81983.5	826	89155.6
	826.25	57021.7	826.25	70316.6			826.25	82203.9	826.25	90420.9
	826.5	55831.5	826.5	69329.4			826.5	80979.6	826.5	89407.7
	826.75	55908.2	826.75	66742.2			826.75	81022.2	826.75	86794.5
	827	55830.5	827	68088.7			827	80910.4	827	88115.1
	827.25	56411.9	827.25	68403.6			827.25	81457.9	827.25	88404.1
	827.5	54864.4	827.5	64033.4			827.5	79876.4	827.5	84008
	827.75	53755.9	827.75	68302.9			827.75	78733.8	827.75	88251.7
	828	53810.4	828	67473.5			828	78754.4	828	87396.4
	828.25	52597.1	828.25	69792.3			828.25	77507.3	828.25	89689.4
	828.5	53771.5	828.5	69731.8			828.5	78647.9	828.5	89603.2
	828.75	53763	828.75	68396			828.75	78605.6	828.75	88241.6
	829	50791.2	829	67601.6			829	75600	829	87421.6
	829.25	56797.4	829.25	61739.5			829.25	81572.6	829.25	81533.8
	829.5	56843.2	829.5	68471.9			829.5	81584.7	829.5	88240.6
	829.75	55021.6	829.75	67456.5			829.75	79729.5	829.75	87199.5
	830	53388.8	830	71890.4			830	78063.1	830	91607.8
	830.25	55219.3	830.25	68475.1			830.25	79860.1	830.25	88166.9
	830.5	57650.7	830.5	74270.3			830.5	82258	830.5	93936.6
	830.75	56290.5	830.75	70304			830.75	80864.3	830.75	89944.8
	831	57143.2	831	71140.9			831	81683.6	831	90756.3
	831.25	57372.5	831.25	69460			831.25	81879.6	831.25	89049.9
	831.5	57447	831.5	68492.9			831.5	81920.8	831.5	88057.3
	831.75	54263	831.75	68344			831.75	78703.4	831.75	87883
	832	58894.9	832	68251.6			832	83302	832	87765.3
	832.25	54834	832.25	68170.1			832.25	79207.9	832.25	87658.5
	832.5	54620.1	832.5	68222.8			832.5	78960.9	832.5	87685.8
	832.75	55125	832.75	65562.5			832.75	79432.6	832.75	85000.2
	833	54188.4	833	67883			833	78462.9	833	87295.5
	833.25	53742.2	833.25	64442.3			833.25	77983.7	833.25	83829.5
	833.5	52904.7	833.5	67977.6			833.5	77113.2	833.5	87339.7
	833.75	56130.6	833.75	64540.1			833.75	80306.2	833.75	83876.9
	834	53695.1	834	70017			834	77837.7	834	89328.7
	834.25	53115.9	834.25	65585.7			834.25	77225.6	834.25	84872.3
	834.5	53290	834.5	69109.4			834.5	77366.9	834.5	88370.9
	834.75	50886.7	834.75	68662.5			834.75	74930.7	834.75	87898.9
	835	54032	835	65378.9			835	78043.3	835	84590.3
	835.25	52581.8	835.25	66300.3			835.25	76560.4	835.25	85486.7
	835.5	54617.5	835.5	67164.3			835.5	78563.4	835.5	86325.7
	835.75	53829.8	835.75	68770.5			835.75	77743.1	835.75	87907
	836	51099.2	836	66982.4			836	74979.8	836	86093.9
	836.25	52629.8	836.25	68655.5			836.25	76477.9	836.25	87742.1
	836.5	52013.6	836.5	70940.9			836.5	75829.1	836.5	90002.6
	836.75	54925.4	836.75	68558.1			836.75	78708.4	836.75	87595
	837	54034	837	67840.9			837	77784.6	837	86852.9
	837.25	52859.1	837.25	64735.7			837.25	76577.3	837.25	83723
	837.5	52780.5	837.5	63718.1			837.5	76466.3	837.5	82680.7
	837.75	52661.3	837.75	66242.3			837.75	76314.8	837.75	85180.1
	838	52470.3	838	68359.1			838	76091.5	838	87272.2
	838.25	50413	838.25	67636.4			838.25	74002	838.25	86524.8
	838.5	52309.5	838.5	67971			838.5	75866.3	838.5	86834.8
	838.75	50087.3	838.75	67773.1			838.75	73611.9	838.75	86612.3
	839	51390.3	839	67328			839	74882.8	839	86142.6
	839.25	54174.7	839.25	67185.4			839.25	77635.1	839.25	85975.4
	839.5	51997.9	839.5	67938.8			839.5	75426.2	839.5	86704.3
	839.75	55705.1	839.75	67775.4			839.75	79101.4	839.75	86516.3
	840	54339.9	840	67615.7			840	77704.2	840	86332.2
	840.25	52559.1	840.25	66254.2			840.25	75891.5	840.25	84946.2
	840.5	50384.3	840.5	64574.8			840.5	73684.8	840.5	83242.4
	840.75	52730.3	840.75	66990.7			840.75	75998.9	840.75	85633.9
	841	51509.8	841	66336.8			841	74746.6	841	84955.6
	841.25	52008.1	841.25	65506.8			841.25	75213.1	841.25	84101.2
	841.5	52313.5	841.5	66339.9			841.5	75486.8	841.5	84910
	841.75	51546.9	841.75	66424.4			841.75	74688.5	841.75	84970.2
	842	54629.6	842	66340.8			842	77739.5	842	84862.4
	842.25	53358.7	842.25	64262.3			842.25	76437	842.25	82759.6
	842.5	53846.9	842.5	66826.5			842.5	76893.6	842.5	85299.7
	842.75	52132.3	842.75	67586.2			842.75	75147.5	842.75	86035.1
	843	49419	843	64948.2			843	72402.6	843	83373
	843.25	51929.6	843.25	65786			843.25	74881.9	843.25	84186.7
	843.5	53485.2	843.5	65271.5			843.5	76406	843.5	83648
	843.75	50067.2	843.75	65150.7			843.75	72956.7	843.75	83503.2
	844	53342.8	844	60265.7			844	76200.8	844	78594.1
	844.25	54335.7	844.25	64272.4			844.25	77162.4	844.25	82576.8
	844.5	51114.5	844.5	67412.5			844.5	73910	844.5	85692.9
	844.75	52127.6	844.75	66128.9			844.75	74891.9	844.75	84385.4
	845	52116.6	845	62866.1			845	74849.7	845	81098.6
	845.25	50761.1	845.25	67460.5			845.25	73463	845.25	85669.1
	845.5	53230.4	845.5	68611.3			845.5	75901.2	845.5	86796
	845.75	51843.2	845.75	63698.9			845.75	74483	845.75	81859.7
	846	50542	846	64930.8			846	73150.6	846	83067.9
	846.25	52245	846.25	67585.4			846.25	74822.6	846.25	85698.6
	846.5	51583.6	846.5	66429			846.5	74130.3	846.5	84518.5
	846.75	49191.3	846.75	68666.3			846.75	71707.1	846.75	86732
	847	51954.3	847	65466.4			847	74439.2	847	83508.4
	847.25	51066.9	847.25	66078.5			847.25	73521	847.25	84096.7
	847.5	48586.2	847.5	65334.5			847.5	71009.4	847.5	83329.1
	847.75	51784.7	847.75	64299.2			847.75	74177.1	847.75	82270.2
	848	50961.9	848	66972.8			848	73323.6	848	84920.2
	848.25	51770.3	848.25	60903.6			848.25	74101.4	848.25	78827.4
	848.5	51659.3	848.5	63819			848.5	73959.7	848.5	81719.1
	848.75	52076	848.75	66170.9			848.75	74345.8	848.75	84047.6
	849	52170.5	849	65508.9			849	74409.6	849	83362
	849.25	52344.7	849.25	64379			849.25	74553.3	849.25	82208.6
	849.5	47179.9	849.5	65131.9			849.5	69358	849.5	82938.1
	849.75	50780.7	849.75	64062.6			849.75	72928.4	849.75	81845.3
	850	54749.1	850	67287.8			850	76866.3	850	85047.2
	850.25	50907.1	850.25	65094.9			850.25	72993.9	850.25	82830.9
	850.5	51771.1	850.5	62604.2			850.5	73827.6	850.5	80316.9
	850.75	48806.4	850.75	64618			850.75	70832.5	850.75	82307.3
	851	51004.7	851	63299.8			851	73000.5	851	80965.8
	851.25	52734.4	851.25	61018			851.25	74700	851.25	78660.8
	851.5	50200.8	851.5	62884.9			851.5	72136.3	851.5	80504.4
	851.75	49587.2	851.75	62583.3			851.75	71492.5	851.75	80179.6
	852	51316.9	852	65546.6			852	73192	852	83119.7
	852.25	51823	852.25	63730			852.25	73668.1	852.25	81279.9
	852.5	53526.7	852.5	63350.1			852.5	75341.6	852.5	80876.9
	852.75	51004	852.75	61592.1			852.75	72789	852.75	79095.8
	853	50098.5	853	64981.4			853	71853.5	853	82462
	853.25	50943	853.25	64264.7			853.25	72668	853.25	81722.2
	853.5	51099.7	853.5	64910			853.5	72794.8	853.5	82344.6
	853.75	52601.5	853.75	65661.8			853.75	74266.8	853.75	83073.3
	854	51386.2	854	64684.9			854	73021.6	854	82073.4
	854.25	48528.4	854.25	64245.1			854.25	70134	854.25	81610.7
	854.5	53337.8	854.5	66647.3			854.5	74913.7	854.5	83989.9
	854.75	54870.1	854.75	64266			854.75	76416.2	854.75	81585.7
	855	52130	855	65458.9			855	73646.5	855	82755.7
	855.25	53241.5	855.25	66096.1			855.25	74728.3	855.25	83370.1
	855.5	51558.7	855.5	66083.4			855.5	73015.9	855.5	83334.5
	855.75	54906.4	855.75	67846.5			855.75	76334	855.75	85074.8
	856	56284.7	856	66616			856	77682.8	856	83821.6
	856.25	52186.8	856.25	65816.1			856.25	73555.5	856.25	82999
	856.5	53206.7	856.5	63286.2			856.5	74545.9	856.5	80446.4
	856.75	53134.3	856.75	63187			856.75	74444.1	856.75	80324.5
	857	51675.4	857	63349.4			857	72955.8	857	80464.2
	857.25	49811.2	857.25	64922.2			857.25	71062.2	857.25	82014.4
	857.5	49023.3	857.5	62777.5			857.5	70245	857.5	79847.1
	857.75	53705.4	857.75	63122.2			857.75	74897.8	857.75	80169.1
	858	52773.6	858	59836.8			858	73936.8	858	76861.2
	858.25	53706.6	858.25	63475.5			858.25	74840.6	858.25	80477.3
	858.5	50867.6	858.5	65422.6			858.5	71972.4	858.5	82401.9
	858.75	49596.1	858.75	64604.7			858.75	70671.8	858.75	81561.5
	859	51711.7	859	65795.6			859	72758.3	859	82730
	859.25	50394.1	859.25	63637.1			859.25	71411.7	859.25	80549
	859.5	50638.8	859.5	60767.4			859.5	71627.3	859.5	77657
	859.75	49951.2	859.75	64026.8			859.75	70910.7	859.75	80894
	860	48943.2	860	66846.9			860	69873.8	860	83691.8
	860.25	55503	860.25	63670.1			860.25	76404.7	860.25	80492.6
	860.5	50987	860.5	67021.2			860.5	71859.8	860.5	83821.4
	860.75	52522.5	860.75	66410.8			860.75	73366.5	860.75	83188.8
	861	50887.6	861	67535.7			861	71702.7	861	84291.3
	861.25	51413.6	861.25	65228			861.25	72200	861.25	81961.4
	861.5	53799.9	861.5	62587.9			861.5	74557.5	861.5	79299.1
	861.75	50488.7	861.75	62906.3			861.75	71217.7	861.75	79595.3
	862	50763.7	862	64227.5			862	71464	862	80894.4
	862.25	51069.4	862.25	60565.2			862.25	71741.1	862.25	77210
	862.5	51132.2	862.5	61223.2			862.5	71775.3	862.5	77846
	862.75	49450	862.75	62972.9			862.75	70064.6	862.75	79573.5
	863	48993.3	863	60160.2			863	69579.3	863	76738.8
	863.25	48551.8	863.25	63888.1			863.25	69109.3	863.25	80444.7
	863.5	52664.3	863.5	64312.5			863.5	73193.5	863.5	80847.1
	863.75	50971.3	863.75	65038.8			863.75	71472	863.75	81551.5
	864	48967	864	64974.1			864	69439.4	864	81464.8
	864.25	50091.9	864.25	65624.1			864.25	70535.9	864.25	82092.8
	864.5	48501.7	864.5	64412.8			864.5	68917.4	864.5	80859.6
	864.75	48870.4	864.75	64841.1			864.75	69257.9	864.75	81266.1
	865	50740.9	865	64305.1			865	71100.2	865	80708.2
	865.25	49109.9	865.25	61988.9			865.25	69440.9	865.25	78370.3
	865.5	49761.7	865.5	64787.5			865.5	70064.5	865.5	81147
	865.75	50504.7	865.75	61108.3			865.75	70779.5	865.75	77446.1
	866	50468.2	866	61881.2			866	70714.9	866	78197.2
	866.25	50577.7	866.25	65630.6			866.25	70796.3	866.25	81924.9
	866.5	51551.9	866.5	65889.9			866.5	71742.5	866.5	82162.5
	866.75	49320.6	866.75	65083.7			866.75	69483.2	866.75	81334.6
	867	51106.2	867	61801.9			867	71240.9	867	78031.3
	867.25	51891.3	867.25	64590.3			867.25	71998	867.25	80798
	867.5	53561.6	867.5	64608.2			867.5	73640.5	867.5	80794.3
	867.75	50706.3	867.75	66855.8			867.75	70757.3	867.75	83020.4
	868	51311.8	868	63091.5			868	71335.1	868	79234.5
	868.25	51990.3	868.25	63152.6			868.25	71985.8	868.25	79274.1
	868.5	49859.5	868.5	65713.3			868.5	69827.3	868.5	81813.3
	868.75	50554.1	868.75	61805.6			868.75	70494.2	868.75	77884.2
	869	51772.7	869	64454.6			869	71685.1	869	80511.7
	869.25	49946.2	869.25	65736			869.25	69830.9	869.25	81771.7
	869.5	52242.2	869.5	63579.3			869.5	72099.4	869.5	79593.7
	869.75	49940.3	869.75	63315.5			869.75	69769.9	869.75	79308.4
	870	50721.3	870	66086.7			870	70523.3	870	82058.4
	870.25	50434.9	870.25	62717.9			870.25	70209.5	870.25	78668.2
	870.5	50463.1	870.5	61563			870.5	70210.2	870.5	77492.1
	870.75	51167.2	870.75	63749.1			870.75	70886.9	870.75	79656.8
	871	50906.2	871	63439.2			871	70598.5	871	79325.8
	871.25	50198.8	871.25	65029.1			871.25	69863.8	871.25	80894.4
	871.5	50677.2	871.5	65436			871.5	70314.9	871.5	81280.2
	871.75	49368.8	871.75	64944.2			871.75	68979.2	871.75	80767.2
	872	47695.8	872	63460.7			872	67279	872	79262.6
	872.25	50778	872.25	60819.6			872.25	70334	872.25	76600.3
	872.5	51334.4	872.5	61684.1			872.5	70863.1	872.5	77443.8
	872.75	51151.9	872.75	61669.9			872.75	70653.5	872.75	77408.5
	873	51216.8	873	64107.1			873	70691.3	873	79824.6
	873.25	52843.8	873.25	62445			873.25	72291.2	873.25	78141.5
	873.5	49828.5	873.5	65447.6			873.5	69248.9	873.5	81123.2
	873.75	49377.1	873.75	62898.3			873.75	68770.5	873.75	78552.9
	874	50949.7	874	62203.7			874	70316.1	874	77837.3
	874.25	51203.9	874.25	65504.8			874.25	70543.4	874.25	81117.5
	874.5	48810.5	874.5	63272.1			874.5	68123.1	874.5	78863.9
	874.75	49281.7	874.75	61731			874.75	68567.4	874.75	77302
	875	51436.7	875	64258.4			875	70695.6	875	79808.5
	875.25	50059.8	875.25	59917.7			875.25	69291.9	875.25	75447
	875.5	50232.5	875.5	60638.5			875.5	69437.8	875.5	76147
	875.75	49548.7	875.75	62785.4			875.75	68727.3	875.75	78273.1
	876	50656.7	876	60377.7			876	69808.6	876	75844.6
	876.25	50266.8	876.25	60692.6			876.25	69392	876.25	76138.9
	876.5	50737	876.5	65539.2			876.5	69835.6	876.5	80964.8
	876.75	50902	876.75	61224.5			876.75	69974.1	876.75	76629.4
	877	51784	877	57907.3			877	70829.5	877	73291.6
	877.25	51149.3	877.25	58806.3			877.25	70168.2	877.25	74169.9
	877.5	51269.4	877.5	62505			877.5	70261.8	877.5	77848
	877.75	49081.5	877.75	60052.1			877.75	68047.5	877.75	75374.5
	878	50501.5	878	61936.6			878	69441	878	77238.5
	878.25	48484.9	878.25	61640.8			878.25	67398.1	878.25	76922.2
	878.5	50273	878.5	64814.2			878.5	69159.8	878.5	80075.1
	878.75	49559	878.75	62083.5			878.75	68419.5	878.75	77324
	879	52987.4	879	63682.5			879	71821.5	879	78902.5
	879.25	50511.4	879.25	63924.4			879.25	69319.3	879.25	79124
	879.5	51759.6	879.5	60960.4			879.5	70541.3	879.5	76139.5
	879.75	51002.1	879.75	60491.5			879.75	69757.6	879.75	75650.3
	880	48552.9	880	63127.5			880	67282.2	880	78265.9
	880.25	49279.7	880.25	65238.4			880.25	67982.9	880.25	80356.5
	880.5	49623.3	880.5	63045.4			880.5	68300.4	880.5	78143.2
	880.75	47846.6	880.75	63376.2			880.75	66497.7	880.75	78453.7
	881	50360.6	881	62275.7			881	68985.7	881	77332.9
	881.25	51616.3	881.25	63140.7			881.25	70215.4	881.25	78177.7
	881.5	47559	881.5	61104.6			881.5	66132.1	881.5	76121.5
	881.75	49768.4	881.75	61386.9			881.75	68315.6	881.75	76383.6
	882	49416.3	882	65501.4			882	67937.6	882	80477.9
	882.25	50879.1	882.25	61686.5			882.25	69374.5	882.25	76642.8
	882.5	49847.8	882.5	62730.6			882.5	68317.4	882.5	77666.8
	882.75	50377.2	882.75	61647.9			882.75	68821	882.75	76564
	883	49899.4	883	61596.4			883	68317.5	883	76492.4
	883.25	50029.2	883.25	63226.9			883.25	68421.6	883.25	78103
	883.5	51787.7	883.5	59132			883.5	70154.4	883.5	73988
	883.75	50489.4	883.75	59671			883.75	68830.4	883.75	74507
	884	50608.1	884	62019.1			884	68923.5	884	76835.2
	884.25	49716.4	884.25	58006.1			884.25	68006.2	884.25	72802.2
	884.5	46798	884.5	60429.7			884.5	65062.2	884.5	75205.9
	884.75	50356.7	884.75	60581			884.75	68595.4	884.75	75337.3
	885	48913.1	885	62427.5			885	67126.3	885	77163.9
	885.25	49592.1	885.25	63182			885.25	67779.8	885.25	77898.6
	885.5	50293.3	885.5	60408.3			885.5	68455.6	885.5	75105.1
	885.75	50217.9	885.75	60900.6			885.75	68354.8	885.75	75577.5
	886	48401.9	886	62451.6			886	66513.4	886	77108.8
	886.25	47114.3	886.25	60072			886.25	65200.6	886.25	74709.4
	886.5	48384.8	886.5	60376.5			886.5	66445.7	886.5	74994.1
	886.75	47282.2	886.75	64738.7			886.75	65317.9	886.75	79336.6
	887	48740.5	887	60228.7			887	66750.9	887	74806.9
	887.25	49389	887.25	62505.8			887.25	67374.2	887.25	77064.5
	887.5	49364.4	887.5	61555.9			887.5	67324.4	887.5	76094.9
	887.75	52373.8	887.75	61675.5			887.75	70308.7	887.75	76194.8
	888	52068.3	888	60976.6			888	69978.1	888	75476.4
	888.25	52189.2	888.25	58787.4			888.25	70073.9	888.25	73267.6
	888.5	53644.1	888.5	61585.7			888.5	71503.8	888.5	76046.4
	888.75	52782.7	888.75	60742.1			888.75	70617.3	888.75	75183.2
	889	51208.4	889	64684.7			889	69018.1	889	79106.3
	889.25	48589.2	889.25	59584.5			889.25	66373.9	889.25	73986.7
	889.5	49231.5	889.5	61187.8			889.5	66991.4	889.5	75570.5
	889.75	47901.2	889.75	63382.1			889.75	65636.1	889.75	77745.4
	890	46273.9	890	59141			890	63984	890	73484.9
	890.25	49836.2	890.25	62003.2			890.25	67521.5	890.25	76327.7
	890.5	48708.4	890.5	57023.3			890.5	66368.9	890.5	71328.4
	890.75	48441.3	890.75	57183.9			890.75	66077.1	890.75	71469.7
	891	48838.5	891	57951.7			891	66449.5	891	72218.2
	891.25	49086.7	891.25	61145.2			891.25	66673.1	891.25	75392.4
	891.5	47972.1	891.5	59859.8			891.5	65533.8	891.5	74087.8
	891.75	48260.4	891.75	62173.1			891.75	65797.5	891.75	76381.8
	892	48766.9	892	59281.6			892	66279.4	892	73471
	892.25	50755.6	892.25	60215.7			892.25	68243.6	892.25	74386
	892.5	48612.6	892.5	60445.3			892.5	66076	892.5	74596.4
	892.75	50695.7	892.75	58975.1			892.75	68134.6	892.75	73107.1
	893	49736.5	893	59917.7			893	67150.9	893	74030.5
	893.25	48447.3	893.25	62982.4			893.25	65837.3	893.25	77076.2
	893.5	48608.5	893.5	57930.3			893.5	65974.1	893.5	72005
	893.75	44763.3	893.75	60368.4			893.75	62104.5	893.75	74424
	894	49414	894	60064.5			894	66730.9	894	74101.1
	894.25	54038.4	894.25	60807.6			894.25	71331	894.25	74825.2
	894.5	49534.7	894.5	56725.5			894.5	66803	894.5	70724
	894.75	48337.6	894.75	59643.2			894.75	65581.7	894.75	73622.8
	895	47946	895	61563.7			895	65165.8	895	75524.4
	895.25	49587.5	895.25	58135.5			895.25	66783.2	895.25	72077.3
	895.5	45376	895.5	59150.1			895.5	62547.5	895.5	73072.9
	895.75	48907.4	895.75	61628.5			895.75	66054.8	895.75	75532.5
	896	45147.8	896	59907.1			896	62271.2	896	73792.2
	896.25	48631.2	896.25	59343.9			896.25	65730.5	896.25	73210.2
	896.5	42374.6	896.5	61840.5			896.5	59449.8	896.5	75688
	896.75	45243.8	896.75	61203.5			896.75	62295.1	896.75	75032.3
	897	48328.4	897	58654.4			897	65355.7	897	72464.4
	897.25	47728.4	897.25	58239.5			897.25	64731.7	897.25	72030.8
	897.5	50022.8	897.5	59741.7			897.5	67002.3	897.5	73514.2
	897.75	48708.5	897.75	64742.1			897.75	65664	897.75	78495.9
	898	51686.7	898	59734.9			898	68618.4	898	73470
	898.25	45018.3	898.25	55226.9			898.25	61926.2	898.25	68943.4
	898.5	48050.6	898.5	59254.8			898.5	64934.7	898.5	72952.8
	898.75	45009.3	898.75	55554.3			898.75	61869.7	898.75	69233.6
	899	48611.4	899	57434.7			899	65448.1	899	71095.5
	899.25	48741.1	899.25	61940.5			899.25	65554.1	899.25	75582.7
	899.5	49650.3	899.5	54998.8			899.5	66439.7	899.5	68622.5
	899.75	49004.6	899.75	64236.5			899.75	65770.3	899.75	77841.6
	900	48954.1	900	57391.4			900	65696.3	900	70978.1
	900.25	48787.5	900.25	57389.5			900.25	65506	900.25	70957.7
	900.5	47658.6	900.5	59000.8			900.5	64353.6	900.5	72550.6
	900.75	44478	900.75	58819.4			900.75	61149.5	900.75	72350.8
	901	49193.8	901	57876.5			901	65841.9	901	71389.5
	901.25	44456.8	901.25	57806.8			901.25	61081.4	901.25	71301.4
	901.5	46292.5	901.5	60486.9			901.5	62893.7	901.5	73963.1
	901.75	44976.7	901.75	60267.1			901.75	61554.5	901.75	73725
	902	46932.2	902	58738.8			902	63486.7	902	72178.3
	902.25	45271.9	902.25	60680.4			902.25	61803	902.25	74101.7
	902.5	46042.2	902.5	61337.3			902.5	62550.1	902.5	74740.3
	902.75	46057	902.75	60368.9			902.75	62541.6	902.75	73753.7
	903	47288.7	903	58436.9			903	63750.1	903	71803.5
	903.25	48537.3	903.25	54311.5			903.25	64975.4	903.25	67659.9
	903.5	47290.6	903.5	59527.9			903.5	63705.6	903.5	72858.1
	903.75	49228.2	903.75	59376.2			903.75	65620.1	903.75	72688.3
	904	46132.1	904	57492.4			904	62500.9	904	70786.3
	904.25	48908.8	904.25	58244			904.25	65254.5	904.25	71519.9
	904.5	46472.4	904.5	60130.5			904.5	62795	904.5	73388.2
	904.75	46161.7	904.75	58266			904.75	62461.4	904.75	71505.7
	905	48042.2	905	59151.8			905	64318.8	905	72373.4
	905.25	44108.4	905.25	61862			905.25	60362.1	905.25	75065.6
	905.5	46787.8	905.5	58367.8			905.5	63018.5	905.5	71553.5
	905.75	46049.5	905.75	57795			905.75	62257.4	905.75	70962.6
	906	45339.4	906	59439.9			906	61524.4	906	72589.6
	906.25	43873.4	906.25	58055.1			906.25	60035.6	906.25	71186.8
	906.5	44879.7	906.5	59100.1			906.5	61019.1	906.5	72213.9
	906.75	46370	906.75	56209.5			906.75	62486.6	906.75	69305.4
	907	45463.1	907	55970.8			907	61557	907	69048.9
	907.25	47557.9	907.25	59692.1			907.25	63629	907.25	72752.4
	907.5	48060.7	907.5	58239.2			907.5	64109.1	907.5	71281.6
	907.75	45587	907.75	56516.1			907.75	61612.7	907.75	69540.7
	908	47184.5	908	55283.5			908	63187.7	908	68290.3
	908.25	46790.6	908.25	56030.6			908.25	62771.2	908.25	69019.7
	908.5	49729.6	908.5	56506.6			908.5	65687.5	908.5	69477.9
	908.75	49718.8	908.75	57811.9			908.75	65654.3	908.75	70765.6
	909	47622	909	56464.4			909	63534.9	909	69400.3
	909.25	46371.2	909.25	58491			909.25	62261.6	909.25	71409.3
	909.5	48287.6	909.5	55961.3			909.5	64155.6	909.5	68861.9
	909.75	42874.8	909.75	59066.5			909.75	58720.3	909.75	71949.5
	910	47621.3	910	55330.2			910	63444.5	910	68195.7
	910.25	45845.9	910.25	54787.3			910.25	61646.8	910.25	67635.1
	910.5	46376.7	910.5	56168.9			910.5	62155.2	910.5	68999.2
	910.75	44700.7	910.75	57377.8			910.75	60456.9	910.75	70190.5
	911	46213	911	58876.9			911	61946.9	911	71672.2
	911.25	42305.3	911.25	56403.6			911.25	58017	911.25	69181.3
	911.5	46517.6	911.5	56616.3			911.5	62207	911.5	69376.5
	911.75	44991.9	911.75	55921.6			911.75	60659.2	911.75	68664.4
	912	45598.3	912	56896.2			912	61243.4	912	69621.5
	912.25	45771.2	912.25	58103.2			912.25	61394.1	912.25	70811.2
	912.5	43138.2	912.5	56755.2			912.5	58739.1	912.5	69445.7
	912.75	45373.9	912.75	58003.3			912.75	60952.7	912.75	70676.6
	913	50293.6	913	58389.9			913	65850.3	913	71045.8
	913.25	48832.6	913.25	57265.7			913.25	64367.3	913.25	69904.2
	913.5	47833.2	913.5	58487.1			913.5	63345.9	913.5	71108.4
	913.75	48308	913.75	55804.4			913.75	63798.7	913.75	68408.3
	914	44367.7	914	54741.3			914	59836.5	914	67328
	914.25	47290.4	914.25	54600.6			914.25	62737.4	914.25	67170.1
	914.5	48278.1	914.5	58120.4			914.5	63703.2	914.5	70672.7
	914.75	48613.5	914.75	57324.5			914.75	64016.7	914.75	69859.6
	915	48372.8	915	58153.5			915	63754.2	915	70671.4
	915.25	42566	915.25	56104.5			915.25	57925.7	915.25	68605.3
	915.5	45542.3	915.5	56152.7			915.5	60880.2	915.5	68636.3
	915.75	47528.8	915.75	57711.7			915.75	62845	915.75	70178.2
	916	43356.8	916	53712.4			916	58651.3	916	66161.8
	916.25	46189	916.25	54436.6			916.25	61461.8	916.25	66868.9
	916.5	44686.1	916.5	56110.2			916.5	59937.3	916.5	68525.5
	916.75	44630.4	916.75	57628.1			916.75	59860	916.75	70026.3
	917	45633.9	917	54259.9			917	60841.9	917	66641.2
	917.25	47377.5	917.25	56551.7			917.25	62563.9	917.25	68916
	917.5	40223.7	917.5	60311.3			917.5	55388.6	917.5	72658.6
	917.75	45356.3	917.75	50140.2			917.75	60499.7	917.75	62470.6
	918	45761.2	918	54333.6			918	60883.1	918	66647
	918.25	46357.5	918.25	60221.5			918.25	61458	918.25	72518
	918.5	45888.6	918.5	55151			918.5	60967.6	918.5	67430.7
	918.75	43141.5	918.75	55762.2			918.75	58199.1	918.75	68025
	919	44556.3	919	55708.3			919	59592.6	919	67954.3
	919.25	44384.3	919.25	54862.7			919.25	59399.3	919.25	67091.9
	919.5	44673.5	919.5	53895.5			919.5	59667.2	919.5	66107.9
	919.75	44149.3	919.75	55624.6			919.75	59121.7	919.75	67820.2
	920	45018.6	920	54537.1			920	59969.8	920	66716
	920.25	43699.2	920.25	53551.5			920.25	58629.2	920.25	65713.6
	920.5	43298.9	920.5	52665.1			920.5	58207.6	920.5	64810.5
	920.75	43773.6	920.75	56264.2			920.75	58661.2	920.75	68392.9
	921	46482.9	921	58478.8			921	61349.3	921	70590.9
	921.25	45270.5	921.25	53091.3			921.25	60115.8	921.25	65186.7
	921.5	44803.6	921.5	57404.5			921.5	59627.9	921.5	69483.3
	921.75	40744	921.75	55212.7			921.75	55547.3	921.75	67274.8
	922	42616.3	922	54937.7			922	57398.4	922	66983.2
	922.25	42955.6	922.25	54165.1			922.25	57716.8	922.25	66194.1
	922.5	41256.4	922.5	56985.1			922.5	55996.6	922.5	68997.6
	922.75	44046	922.75	57161.4			922.75	58765.3	922.75	69157.3
	923	43112.8	923	57615.1			923	57811.2	923	69594.6
	923.25	43734.1	923.25	56529.7			923.25	58411.6	923.25	68492.6
	923.5	41093.1	923.5	53276.1			923.5	55749.7	923.5	65222.6
	923.75	43851.1	923.75	55613.9			923.75	58486.9	923.75	67544
	924	44913.1	924	54549.7			924	59528.1	924	66463.3
	924.25	45075.8	924.25	55259.9			924.25	59670	924.25	67157.1
	924.5	43616.6	924.5	51442.6			924.5	58190.1	924.5	63323.4
	924.75	44259.9	924.75	53516.3			924.75	58812.6	924.75	65380.8
	925	44241	925	53850.9			925	58773.1	925	65699
	925.25	42109.7	925.25	53563.8			925.25	56621.2	925.25	65395.6
	925.5	42769.7	925.5	55084.2			925.5	57260.5	925.5	66899.7
	925.75	44152.4	925.75	52225.8			925.75	58622.6	925.75	64025
	926	44152.2	926	55671.6			926	58601.7	926	67454.5
	926.25	44398.2	926.25	57013.4			926.25	58827.2	926.25	68780.1
	926.5	44059.8	926.5	52013.5			926.5	58468.3	926.5	63764.1
	926.75	43793.3	926.75	55482.8			926.75	58181.3	926.75	67217.1
	927	40047.4	927	55767.8			927	54414.9	927	67486
	927.25	42536.1	927.25	53885.5			927.25	56883.2	927.25	65587.5
	927.5	41432	927.5	56227.8			927.5	55758.7	927.5	67913.6
	927.75	44300.9	927.75	50255.2			927.75	58607.2	927.75	61925
	928	44042.1	928	50378.9			928	58328	928	62032.5
	928.25	46755.5	928.25	56131			928.25	61021.1	928.25	67768.6
	928.5	44539.7	928.5	51743.2			928.5	58785	928.5	63364.7
	928.75	43345.1	928.75	53555.6			928.75	57570.1	928.75	65161
	929	44453.1	929	54152.1			929	58657.8	929	65741.5
	929.25	42940.5	929.25	55173.7			929.25	57125	929.25	66747.1
	929.5	41059.5	929.5	51083.4			929.5	55223.8	929.5	62640.9
	929.75	45648.9	929.75	52806.2			929.75	59793	929.75	64347.7
	930	40913.2	930	53115.1			930	55037.2	930	64640.7
	930.25	41914.9	930.25	52910.3			930.25	56018.7	930.25	64419.9
	930.5	47383.3	930.5	52892.6			930.5	61467	930.5	64386.3
	930.75	41529.3	930.75	52603.2			930.75	55593	930.75	64081
	931	40454.5	931	52734.6			931	54498.2	931	64196.7
	931.25	43262.2	931.25	54491.1			931.25	57285.8	931.25	65937.3
	931.5	42712.6	931.5	50458.4			931.5	56716.2	931.5	61888.8
	931.75	44127	931.75	51201.5			931.75	58110.7	931.75	62616.1
	932	41807.7	932	52240			932	55771.5	932	63638.8
	932.25	41380.8	932.25	50531.1			932.25	55324.6	932.25	61914.2
	932.5	40968	932.5	49223.6			932.5	54891.9	932.5	60590.9
	932.75	42235.6	932.75	51100.3			932.75	56139.7	932.75	62451.9
	933	42102.5	933	52128.9			933	55986.7	933	63464.8
	933.25	43194.1	933.25	57869.5			933.25	57058.5	933.25	69189.7
	933.5	43574.5	933.5	52706.7			933.5	57419.1	933.5	64011.3
	933.75	42051	933.75	51224.8			933.75	55875.9	933.75	62513.8
	934	42157.4	934	56130.5			934	55962.5	934	67403.8
	934.25	43294.6	934.25	54295.1			934.25	57080.1	934.25	65552.8
	934.5	43357.3	934.5	54243.5			934.5	57123.1	934.5	65485.7
	934.75	40969.4	934.75	53550.9			934.75	54715.5	934.75	64777.5
	935	44500.6	935	54602.9			935	58227.2	935	65813.9
	935.25	43124.5	935.25	53252.5			935.25	56831.4	935.25	64448
	935.5	43137.9	935.5	53249			935.5	56825.3	935.5	64429
	935.75	46125.9	935.75	53269.6			935.75	59793.7	935.75	64434.1
	936	42175.8	936	55838			936	55824.1	936	66987
	936.25	42549.2	936.25	52809.6			936.25	56178	936.25	63943.2
	936.5	41833.9	936.5	49410.9			936.5	55443.3	936.5	60529.1
	936.75	44007	936.75	51631.5			936.75	57596.9	936.75	62734.3
	937	43558.9	937	51185.3			937	57129.4	937	62272.7
	937.25	43839.1	937.25	52468.6			937.25	57390.2	937.25	63540.7
	937.5	42802.6	937.5	53581.6			937.5	56334.3	937.5	64638.3
	937.75	44902.8	937.75	51895.5			937.75	58415.2	937.75	62936.9
	938	42426.4	938	55471.8			938	55919.6	938	66497.9
	938.25	44215.2	938.25	54309.5			938.25	57689.1	938.25	65320.3
	938.5	39724.5	938.5	51296.3			938.5	53179.1	938.5	62291.8
	938.75	42755.9	938.75	54802.8			938.75	56191.3	938.75	65783.1
	939	45061.8	939	52848.1			939	58478	939	63813.2
	939.25	45125.9	939.25	51765.2			939.25	58522.9	939.25	62715.1
	939.5	44660.3	939.5	48786.4			939.5	58038.1	939.5	59721
	939.75	40901.6	939.75	50580.1			939.75	54260.3	939.75	61499.6
	940	43230.2	940	54142.8			940	56569.8	940	65047.1
	940.25	43809.9	940.25	51627.8			940.25	57130.4	940.25	62516.9
	940.5	41375.4	940.5	51445.3			940.5	54676.9	940.5	62319.3
	940.75	43773	940.75	54266.8			940.75	57055.5	940.75	65125.8
	941	41703.2	941	52994.5			941	54966.6	941	63838.4
	941.25	43985.5	941.25	51872.5			941.25	57229.9	941.25	62701.4
	941.5	45754.6	941.5	53144.5			941.5	58980.1	941.5	63958.3
	941.75	41340.5	941.75	53387			941.75	54547.1	941.75	64185.8
	942	39691.5	942	49312.5			942	52879.2	942	60096.3
	942.25	41643.7	942.25	49429			942.25	54812.5	942.25	60197.8
	942.5	41577.6	942.5	54081.8			942.5	54727.6	942.5	64835.7
	942.75	39550.2	942.75	54283.3			942.75	52681.3	942.75	65022.2
	943	40702.9	943	53510.1			943	53815.2	943	64234.1
	943.25	42180.5	943.25	53820.7			943.25	55274.1	943.25	64529.8
	943.5	42011.7	943.5	55908.6			943.5	55086.5	943.5	66602.8
	943.75	42754	943.75	53177.1			943.75	55810.1	943.75	63856.4
	944	39663.9	944	49303.8			944	52701.2	944	59968.2
	944.25	43447.1	944.25	51775.9			944.25	56465.9	944.25	62425.6
	944.5	44283.1	944.5	54428.8			944.5	57283.2	944.5	65063.6
	944.75	40388.7	944.75	52582.8			944.75	53370.2	944.75	63202.9
	945	43064.4	945	51556.6			945	56027.2	945	62161.9
	945.25	43444.3	945.25	53365.5			945.25	56388.6	945.25	63956
	945.5	41416.4	945.5	51071.6			945.5	54342.2	945.5	61647.4
	945.75	42543.5	945.75	50471.3			945.75	55450.7	945.75	61032.4
	946	44406	946	51587.8			946	57294.7	946	62134.1
	946.25	42548	946.25	53076.1			946.25	55418.2	946.25	63607.8
	946.5	41109.5	946.5	56855.2			946.5	53961.2	946.5	67372.2
	946.75	41787.4	946.75	51566.4			946.75	54620.7	946.75	62068.8
	947	39193.1	947	49919.7			947	52008	947	60407.5
	947.25	38776.5	947.25	50762.6			947.25	51573.1	947.25	61235.8
	947.5	40785.6	947.5	53320.7			947.5	53563.8	947.5	63779.3
	947.75	43254.8	947.75	49207.2			947.75	56014.8	947.75	59651.2
	948	43395.9	948	50042.8			948	56137.5	948	60472.3
	948.25	43380.8	948.25	49070.2			948.25	56104.1	948.25	59485.2
	948.5	40634.5	948.5	51844.8			948.5	53339.6	948.5	62245.3
	948.75	43009.7	948.75	53484.3			948.75	55696.5	948.75	63870.3
	949	38862.7	949	50933.8			949	51531.3	949	61305.3
	949.25	39596.2	949.25	52753.1			949.25	52246.7	949.25	63110.1
	949.5	42767.7	949.5	49628.9			949.5	55400	949.5	59971.5
	949.75	42660.4	949.75	50238			949.75	55274.6	949.75	60566.1
	950	40502.8	950	51371.9			950	53098.9	950	61685.7
	950.25	40892.8	950.25	50043.6			950.25	53470.8	950.25	60342.9
	950.5	42027.4	950.5	50954.9			950.5	54587.4	950.5	61239.9
	950.75	41432	950.75	49319.6			950.75	53973.9	950.75	59590.3
	951	42294.1	951	50395.1			951	54818	951	60651.4
	951.25	41689.6	951.25	51293.7			951.25	54195.5	951.25	61535.7
	951.5	40840.8	951.5	50253.6			951.5	53328.8	951.5	60481.4
	951.75	40921	951.75	50589			951.75	53391.1	951.75	60802.5
	952	37955.3	952	50445.7			952	50407.4	952	60644.9
	952.25	43710.2	952.25	49988.9			952.25	56144.5	952.25	60173.9
	952.5	40025.1	952.5	51200.6			952.5	52441.4	952.5	61371.4
	952.75	39359.2	952.75	51829.7			952.75	51757.7	952.75	61986.3
	953	40885.1	953	49602.7			953	53265.8	953	59745.1
	953.25	41418.3	953.25	50835.3			953.25	53781.3	953.25	60963.5
	953.5	41653	953.5	50028.9			953.5	53998.2	953.5	60143
	953.75	40600	953.75	49263.8			953.75	52927.4	953.75	59363.8
	954	42112.1	954	48781.4			954	54421.8	954	58867.3
	954.25	43115.8	954.25	51502.4			954.25	55407.8	954.25	61574.2
	954.5	43382	954.5	46243.3			954.5	55656.4	954.5	56301.1
	954.75	44994.5	954.75	47702.7			954.75	57251.1	954.75	57746.3
	955	42973.4	955	52318.8			955	55212.5	955	62348.4
	955.25	41410.8	955.25	50933.9			955.25	53632.2	955.25	60949.6
	955.5	41803.4	955.5	49896.1			955.5	54007.2	955.5	59897.7
	955.75	39471.5	955.75	49889.6			955.75	51657.8	955.75	59877.2
	956	42161.7	956	49815.5			956	54330.5	956	59789.2
	956.25	39879.6	956.25	46341.6			956.25	52030.9	956.25	56301.3
	956.5	42833.8	956.5	50527.1			956.5	54967.7	956.5	60472.9
	956.75	40894.5	956.75	49639.9			956.75	53010.8	956.75	59571.8
	957	41140.7	957	44892.1			957	53239.7	957	54810.1
	957.25	41130.5	957.25	49468.5			957.25	53212.1	957.25	59372.6
	957.5	39542.6	957.5	51017.8			957.5	51606.7	957.5	60908.1
	957.75	43682.6	957.75	51445.3			957.75	55729.4	957.75	61321.8
	958	39400.7	958	48164.9			958	51430.2	958	58027.5
	958.25	40859	958.25	48896.7			958.25	52871.1	958.25	58745.5
	958.5	42156.4	958.5	46363.3			958.5	54151.3	958.5	56198.3
	958.75	40188.8	958.75	51653			958.75	52166.3	958.75	61474.3
	959	40610.3	959	50472.1			959	52570.6	959	60279.6
	959.25	40315.2	959.25	50027.2			959.25	52258.3	959.25	59821
	959.5	39441.9	959.5	46792.9			959.5	51367.8	959.5	56573
	959.75	39724.3	959.75	46933.9			959.75	51633	959.75	56700.2
	960	38790.8	960	49323.2			960	50682.3	960	59075.9
	960.25	38146.9	960.25	49741.4			960.25	50021.4	960.25	59480.4
	960.5	40225.5	960.5	49028.7			960.5	52082.9	960.5	58754.1
	960.75	36319.4	960.75	47947.1			960.75	48159.6	960.75	57658.8
	961	38171.2	961	46427.9			961	49994.4	961	56126
	961.25	41759.6	961.25	47247.5			961.25	53565.7	961.25	56932.1
	961.5	37708.9	961.5	49826.5			961.5	49498	961.5	59497.5
	961.75	36014.6	961.75	50102.6			961.75	47786.7	961.75	59760.1
	962	39725.6	962	48758.8			962	51480.7	962	58402.7
	962.25	40103	962.25	51806.1			962.25	51841.2	962.25	61436.5
	962.5	39882	962.5	49364.2			962.5	51603.3	962.5	58981
	962.75	39753.7	962.75	50453.5			962.75	51458.1	962.75	60056.9
	963	37864.4	963	46589.1			963	49551.9	963	56179
	963.25	37429.6	963.25	45864.8			963.25	49100.3	963.25	55441.2
	963.5	37830.3	963.5	48969.8			963.5	49484.1	963.5	58532.8
	963.75	38780.6	963.75	50557.6			963.75	50417.6	963.75	60107.2
	964	38199.8	964	47934.7			964	49820	964	57470.9
	964.25	39229.8	964.25	45855			964.25	50833.2	964.25	55377.8
	964.5	40079.3	964.5	49600.3			964.5	51666	964.5	59109.7
	964.75	40262	964.75	48528.7			964.75	51832.1	964.75	58024.8
	965	36820.4	965	49813.1			965	48373.7	965	59295.9
	965.25	37217	965.25	50286.1			965.25	48753.7	965.25	59755.6
	965.5	37162.6	965.5	46638.9			965.5	48682.6	965.5	56095.1
	965.75	38578.5	965.75	45673.5			965.75	50081.9	965.75	55116.5
	966	39006.6	966	45311.9			966	50493.4	966	54741.5
	966.25	40083.1	966.25	49231.3			966.25	51553.3	966.25	58647.7
	966.5	36722.9	966.5	50320.9			966.5	48176.5	966.5	59724.1
	966.75	40199.5	966.75	46054.1			966.75	51636.6	966.75	55444.1
	967	44078.9	967	49559.1			967	55499.5	967	58935.8
	967.25	44481.2	967.25	45064.8			967.25	55885.3	967.25	54428.4
	967.5	39626.2	967.5	47716			967.5	51013.8	967.5	57066.4
	967.75	38922.2	967.75	46929.9			967.75	50293.4	967.75	56267.2
	968	39981.8	968	49449.2			968	51336.6	968	58773.4
	968.25	40789.4	968.25	44013.8			968.25	52127.8	968.25	53324.9
	968.5	41092	968.5	49722			968.5	52414	968.5	59020
	968.75	39132.1	968.75	47198.5			968.75	50437.7	968.75	56483.4
	969	38370.3	969	46349			969	49659.6	969	55620.8
	969.25	38297	969.25	45305.3			969.25	49570	969.25	54564.1
	969.5	40916	969.5	48596.1			969.5	52172.7	969.5	57841.9
	969.75	41467.9	969.75	46650.8			969.75	52708.3	969.75	55883.6
	970	37089.4	970	45319.1			970	48313.6	970	54539
	970.25	38791.6	970.25	46325.8			970.25	49999.5	970.25	55532.7
	970.5	39142.6	970.5	47300.6			970.5	50334.4	970.5	56494.5
	970.75	39351.7	970.75	46846.3			970.75	50527.3	970.75	56027.2
	971	37057.1	971	45306.9			971	48216.5	971	54474.9
	971.25	34968.9	971.25	44954			971.25	46112.1	971.25	54109.1
	971.5	37866.3	971.5	46743.7			971.5	48993.4	971.5	55885.9
	971.75	38443.3	971.75	44433.4			971.75	49554.4	971.75	53562.8
	972	40757.4	972	46793.6			972	51852.4	972	55910.1
	972.25	37936.1	972.25	47552			972.25	49015	972.25	56655.6
	972.5	37939.7	972.5	45188			972.5	49002.6	972.5	54278.9
	972.75	41112.1	972.75	44224.3			972.75	52159	972.75	53302.3
	973	40065.1	973	41116.1			973	51096	973	50181.4
	973.25	37472.7	973.25	43108.5			973.25	48487.7	973.25	52161
	973.5	37149.5	973.5	44237.5			973.5	48148.6	973.5	53277.3
	973.75	38039.7	973.75	47814.7			973.75	49022.8	973.75	56841.7
	974	38786	974	44892.9			974	49753.2	974	53907.2
	974.25	40280.8	974.25	48079.8			974.25	51232.2	974.25	57081.4
	974.5	36951.5	974.5	44556			974.5	47887	974.5	53544.9
	974.75	39507	974.75	43240.5			974.75	50426.7	974.75	52216.7
	975	37206.4	975	47462.5			975	48110.3	975	56426
	975.25	38999.1	975.25	48044.2			975.25	49887.2	975.25	56995.2
	975.5	38520.1	975.5	46610.9			975.5	49392.4	975.5	55549.2
	975.75	38004.4	975.75	47263.3			975.75	48861	975.75	56189
	976	37450.7	976	46043.2			976	48291.5	976	54956.3
	976.25	40303.8	976.25	44624.4			976.25	51129	976.25	53524.9
	976.5	36268	976.5	49180.2			976.5	47077.5	976.5	58068.2
	976.75	37163.8	976.75	43556.2			976.75	47957.6	976.75	52431.7
	977	36420.4	977	45694.5			977	47198.6	977	54557.4
	977.25	36921.9	977.25	44601.4			977.25	47684.5	977.25	53451.8
	977.5	39427.2	977.5	43619.3			977.5	50174.1	977.5	52457.2
	977.75	36585.9	977.75	45939.4			977.75	47317.3	977.75	54764.8
	978	39709.3	978	45707.7			978	50425.1	978	54520.7
	978.25	35662.6	978.25	46348.5			978.25	46362.9	978.25	55149.1
	978.5	34884.1	978.5	43985			978.5	45568.9	978.5	52773.2
	978.75	35617.7	978.75	45023.6			978.75	46287.1	978.75	53799.3
	979	38529.3	979	45584.4			979	49183.2	979	54347.8
	979.25	35656.7	979.25	44324.8			979.25	46295.1	979.25	53075.8
	979.5	39265.3	979.5	42859			979.5	49888.3	979.5	51597.6
	979.75	37111.1	979.75	43300.6			979.75	47718.7	979.75	52026.9
	980	35867.2	980	43357.9			980	46459.4	980	52071.8
	980.25	38160.3	980.25	47269.9			980.25	48737.2	980.25	55971.5
	980.5	40108.5	980.5	43592.2			980.5	50670	980.5	52281.6
	980.75	37336.8	980.75	45652.6			980.75	47882.9	980.75	54329.6
[truncated: 52 more rows]

## Sheet: Supplementary Fig.2
Supplementary Fig. 2d Mesocrystal size vs. Fe content
Long name	Fe Content	Diameter	size distribution
Units	mmol	nm	nm
Legend
	1	50	12.2
	1.5	92.9	17.8
	2	153.2	22.7
	2.5	138	18.4
	3	147.7	25.5

## Sheet: Supplementary Fig. 3
Supplementary Fig. 3d XRD plots vs. reaction time with [NaOAC]: 6 mmol																Supplementary Fig. 3e XRD plots vs. reaction time with [NaOAC]: 10 mmol																Supplementary Fig. 3f XRD plots vs. reaction time with [NaOAC]: 15 mmol
Long name	2 Theta	Intensity	2 Theta	Intensity	2 Theta	Intensity	2 Theta	Intensity	2 Theta	Intensity	2 Theta	Intensity	2 Theta	Intensity		Long name	2 Theta	Intensity	2 Theta	Intensity	2 Theta	Intensity	2 Theta	Intensity	2 Theta	Intensity	2 Theta	Intensity	2 Theta	Intensity		Long name	2 Theta	Intensity	2 Theta	Intensity	2 Theta	Intensity	2 Theta	Intensity	2 Theta	Intensity	2 Theta	Intensity	2 Theta	Intensity
Units	degree	arb. units	degree	arb. units	degree	arb. units	degree	arb. units	degree	arb. units	degree	arb. units	degree	arb. units		Units	degree	arb. units	degree	arb. units	degree	arb. units	degree	arb. units	degree	arb. units	degree	arb. units	degree	arb. units		Units	degree	arb. units	degree	arb. units	degree	arb. units	degree	arb. units	degree	arb. units	degree	arb. units	degree	arb. units
Legend	0.5h		1.5h		2.5h		3.5h		4.5h		5.5h		6.5h			Legend	0.5h		1.5h		2.5h		3.5h		4.5h		5.5h		6.5h			Legend	0.5h		1.5h		2.5h		3.5h		4.5h		5.5h		6.5h
	10.0117	627	10.0117	662	10.0117	608	10.0117	400	10.0117	400	10.0117	400	10.0117	400			10.0117	680	10.0117	678	10.0117	400	10.0117	400	10.0117	400	10.0117	400	10.0117	400			10.02	0	10.02	0	10.02	0	10.02	0	10.02	0	10.02	0	10.02	0
	10.0511	681	10.0511	683	10.0511	599	10.0507	443.898	10.0507	458.193	10.0507	427.254	10.0507	393.038			10.0511	707	10.0511	747	10.0507	402.775	10.0507	375.494	10.0507	395.717	10.0507	453.078	10.0507	419.879			10.059	-29	10.059	-23	10.059	22	10.059	-20	10.059	-71	10.059	-75	10.059	48
	10.0905	677	10.0905	639	10.0905	618	10.0897	328.031	10.0897	420.331	10.0897	401.58	10.0897	382.156			10.0905	737	10.0905	674	10.0897	335.959	10.0897	429.4	10.0897	364.97	10.0897	521.838	10.0897	419.175			10.098	-55	10.098	-1	10.098	-2	10.098	-28	10.098	16	10.098	-32	10.098	58
	10.1299	665	10.1299	647	10.1299	590	10.1287	458.926	10.1287	387.318	10.1287	380.221	10.1287	396.46			10.1299	718	10.1299	685	10.1287	380.986	10.1287	425.886	10.1287	398.961	10.1287	438.43	10.1287	357.138			10.137	-79	10.137	24	10.137	34	10.137	-12	10.137	0	10.137	-17	10.137	21
	10.1693	641	10.1693	628	10.1693	596	10.1677	392.276	10.1677	413.002	10.1677	411.778	10.1677	403.598			10.1693	713	10.1693	720	10.1677	418.711	10.1677	481.68	10.1677	408.353	10.1677	474.827	10.1677	379.318			10.176	-56	10.176	63	10.176	31	10.176	3	10.176	1	10.176	19	10.176	-10
	10.2087	675	10.2087	611	10.2087	610	10.2067	415.335	10.2067	400.587	10.2067	459.229	10.2067	418.101			10.2087	719	10.2087	673	10.2067	413.372	10.2067	431.956	10.2067	438.801	10.2067	474.167	10.2067	451.667			10.215	-4	10.215	22	10.215	74	10.215	-37	10.215	-30	10.215	-36	10.215	15
	10.248	616	10.248	697	10.248	617	10.2457	392.557	10.2457	441.991	10.2457	425.454	10.2457	420.695			10.248	729	10.248	732	10.2457	377.091	10.2457	411.605	10.2457	459.816	10.2457	439.825	10.2457	477.097			10.254	-14	10.254	79	10.254	-48	10.254	-76	10.254	-31	10.254	8	10.254	63
	10.2874	637	10.2874	630	10.2874	593	10.2847	449.968	10.2847	423.046	10.2847	393.877	10.2847	400.311			10.2874	716	10.2874	658	10.2847	408.134	10.2847	385.594	10.2847	494.243	10.2847	441.017	10.2847	418.058			10.293	-6	10.293	85	10.293	13	10.293	12	10.293	23	10.293	-48	10.293	-22
	10.3268	606	10.3268	615	10.3268	572	10.3237	462.964	10.3237	422.148	10.3237	386.652	10.3237	418.085			10.3268	713	10.3268	696	10.3237	441.74	10.3237	432.758	10.3237	558.103	10.3237	422.496	10.3237	429.272			10.332	-12	10.332	36	10.332	-2	10.332	-3	10.332	41	10.332	-71	10.332	25
	10.3662	611	10.3662	605	10.3662	620	10.3627	427.585	10.3627	407.434	10.3627	449.536	10.3627	456.149			10.3662	707	10.3662	680	10.3627	433.315	10.3627	387.122	10.3627	421.94	10.3627	383.183	10.3627	409.753			10.371	-3	10.371	85	10.371	9	10.371	-7	10.371	4	10.371	50	10.371	-20
	10.4056	608	10.4056	616	10.4056	558	10.4017	409.674	10.4017	401.707	10.4017	391.805	10.4017	445.233			10.4056	701	10.4056	655	10.4017	424.217	10.4017	408.925	10.4017	455.293	10.4017	401.639	10.4017	435.327			10.41	11	10.41	21	10.41	-43	10.41	8	10.41	-51	10.41	-13	10.41	22
	10.445	582	10.445	599	10.445	563	10.4407	465.532	10.4407	430.814	10.4407	377.43	10.4407	417.737			10.445	662	10.445	649	10.4407	409.064	10.4407	418.808	10.4407	396.756	10.4407	482.022	10.4407	405.771			10.449	-19	10.449	-21	10.449	11	10.449	7	10.449	29	10.449	-31	10.449	10
	10.4844	597	10.4844	622	10.4844	583	10.4797	443.878	10.4797	400.264	10.4797	473.157	10.4797	409.994			10.4844	671	10.4844	684	10.4797	394.879	10.4797	442.366	10.4797	418.315	10.4797	449.731	10.4797	454.037			10.488	3	10.488	28	10.488	3	10.488	6	10.488	11	10.488	-12	10.488	5
	10.5238	580	10.5238	629	10.5238	570	10.5187	409.894	10.5187	383.632	10.5187	427.594	10.5187	408.355			10.5238	661	10.5238	662	10.5187	373.073	10.5187	410.402	10.5187	422.59	10.5187	421.868	10.5187	461.392			10.527	42	10.527	26	10.527	16	10.527	-42	10.527	-2	10.527	18	10.527	-2
	10.5632	604	10.5632	645	10.5632	600	10.5577	446.281	10.5577	447.474	10.5577	413.483	10.5577	451.969			10.5632	699	10.5632	646	10.5577	401	10.5577	397.273	10.5577	415.187	10.5577	387.152	10.5577	436.75			10.566	-41	10.566	14	10.566	7	10.566	14	10.566	-7	10.566	4	10.566	-14
	10.6026	571	10.6026	607	10.6026	525	10.5967	454.092	10.5967	427.594	10.5967	427.668	10.5967	454.625			10.6026	646	10.6026	659	10.5967	464.626	10.5967	428.998	10.5967	446.627	10.5967	356.975	10.5967	450.074			10.605	-15	10.605	35	10.605	22	10.605	4	10.605	-9	10.605	8	10.605	5
	10.6419	577	10.6419	613	10.6419	572	10.6357	428.593	10.6357	472.074	10.6357	433.409	10.6357	418.376			10.6419	670	10.6419	631	10.6357	442.822	10.6357	456.456	10.6357	468.613	10.6357	436.291	10.6357	417.207			10.644	3	10.644	-1	10.644	-46	10.644	-21	10.644	-5	10.644	-21	10.644	0
	10.6813	545	10.6813	641	10.6813	583	10.6747	391.681	10.6747	404.333	10.6747	413.79	10.6747	438.137			10.6813	656	10.6813	634	10.6747	416.732	10.6747	436.255	10.6747	441.216	10.6747	400.132	10.6747	468.071			10.683	19	10.683	-12	10.683	-20	10.683	0	10.683	33	10.683	3	10.683	17
	10.7207	585	10.7207	594	10.7207	543	10.7137	446.317	10.7137	378.173	10.7137	438.188	10.7137	445.827			10.7207	668	10.7207	681	10.7137	387.936	10.7137	436.072	10.7137	395.073	10.7137	440.93	10.7137	448.826			10.722	12	10.722	39	10.722	5	10.722	-6	10.722	12	10.722	-4	10.722	-3
	10.7601	551	10.7601	626	10.7601	555	10.7527	422.526	10.7527	381.277	10.7527	411.073	10.7527	435.993			10.7601	638	10.7601	615	10.7527	387.341	10.7527	412.58	10.7527	419.391	10.7527	480.903	10.7527	451.032			10.761	-17	10.761	16	10.761	33	10.761	-58	10.761	-25	10.761	2	10.761	-5
	10.7995	577	10.7995	616	10.7995	539	10.7917	455.677	10.7917	413.602	10.7917	412.867	10.7917	416.889			10.7995	619	10.7995	600	10.7917	443.674	10.7917	443.576	10.7917	436.982	10.7917	418.264	10.7917	416.122			10.8	15	10.8	-36	10.8	0	10.8	-52	10.8	31	10.8	40	10.8	9
	10.8389	613	10.8389	601	10.8389	558	10.8307	426.556	10.8307	402.088	10.8307	391.404	10.8307	423.192			10.8389	628	10.8389	594	10.8307	449.345	10.8307	431.902	10.8307	412.88	10.8307	445.037	10.8307	398.964			10.839	18	10.839	25	10.839	-11	10.839	-33	10.839	68	10.839	23	10.839	-17
	10.8783	578	10.8783	633	10.8783	532	10.8697	419.407	10.8697	386.67	10.8697	409.291	10.8697	425.298			10.8783	695	10.8783	614	10.8697	458.881	10.8697	401.251	10.8697	406.227	10.8697	453.869	10.8697	424.128			10.878	45	10.878	-22	10.878	-3	10.878	-26	10.878	64	10.878	15	10.878	-2
[truncated: 2,284 more rows]

## Sheet: Supplementary Fig. 5
Supplementary Fig. 5 JMAK modeling
Long name	Reaction time	f	Reaction time	f
Units	min		min
Legend	measured value		fitted curve
	0	0	0	0
	30	0	0.48048	1.78122e-07
	90	0.25226	0.96096	1.17334e-06
	150	0.61952	1.44144	3.53459e-06
	210	1	1.92192	7.72917e-06
[truncated: 995 more rows]

## Sheet: Supplementary Fig. 6
Supplementary Fig. 6a TGA analysis								Supplementary Fig. 6b TG/DT analysis of ac-MC					Supplementary Fig. 6c TG/DT analysis of pa-MC					Supplementary Fig. 6d TG/DT analysis of mg-MC					Supplementary Fig. 6e high-resolution XPS Fe2p								Supplementary Fig. 6f high-resolution XPS C1s								Supplementary Fig. 6g high-resolution XPS O1s								Supplementary Fig. 6h high-resolution XPS Mg1s
[truncated: 5,752 more rows]
[truncated: 82 more columns]

[truncated: 5 more sheets: Supplementary Fig. 7, Supplementary Fig. 9, Supplementary Fig. 11, Supplementary Fig. 12, Supplementary Fig. 14]
